# Supplementary material for: Distinct RPA domains promote recruitment and the helicase-nuclease activities of Dna2
Source: Nat Commun. 2021 Nov 11;12:6521. doi: 10.1038/s41467-021-26863-y (PMC8586334; doi:10.1038/s41467-021-26863-y)
Supplement: Supplementary file 4 — Source Data [file 41467_2021_26863_MOESM4_ESM.xlsx]

## Sheet: Figure (main & supplementary) 1
Main fig. 1e					Main fig. 1f					Main fig. 1h
Conc(nM)	RPA untagged				Conc(nM)	human mitochondrial SSB				Conc(nM)	human mitochondrial SSB					RPA untagged
0	19.9307	20.6411	21.1445		0	53.5891	53.5891	52.9404		0	61.6572	57.9007	57.8257	62.7889	64.9951	64.9951	59.7816	58.7688
0.75	47.3198	29.8052	49.0931		0.75	53.4469	52.911	47.1328		12	44.0539	44.4749	35.0283	40.2812	68.9579	72.3044	68.4944	69.5899
1.5	53.3876	45.5468	56.1017		1.5	49.5896	55.0396	34.5934		24	2.59416	8.01721	0.494851	30.2782	75.5698	75.6608	86.9848	81.8034
3	63.4158	56.9591	67.5622		3	48.4349	45.3087	23.2513		48	0.09779	0.016158	0.009743	0.006097	85.2186	77.5004	94.6225	90.7155
6	70.188	57.483	72.8098		6	37.1373	37.5507	18.6697
Supplementary fig. 1d
Conc(nM)	RPA untagged			human mitochondrial SSB
0	19.259	24.1681	13.0886	19.0195	14.959	18.3317
4	19.2955	26.8248	25.1767	26.4922	34.7102	61.3713
12	38.9151	46.9386	72.8147	82.2335	88.7088	72.9247
24	67.6625	75.7154	84.2668	92.2555	90.0747	88.4108
48	72.931	80.2593	88.7365	94.0745	92.5824	91.1375
Supplementary fig. 1f
Conc(nM)	RPA untagged			human mitochondrial SSB
0	24.7384	30.2357	28.4735	24.7384	30.2357	20.4966
4	40.3107	48.2877	37.9008	33.7552	40.4638	33.587
12	70.771	78.9213	70.5428	49.2583	66.4397	38.0143
24	75.6578	82.2807	76.4313	73.0379	78.9042	67.9681
48	89.7987	90.4825	77.2578	75.9266	78.1532	76.8906

## Sheet: Figure (main) 2
	Main figure 2b
	Conc(nM)		Dna2-E675A			Dna2-E675A + RPA			Dna2-E675A + mt SSB
	0	0	0	0	0	0	0	0	0	0
	2.5	1.51758	0.327321	1.23677	24.2086	38.3672	38.4725	0	0	0
	5	18.6026	16.1653	3.72969	69.6375	79.1674	87.1986	0	0	0
	10	38.849	4.9103	14.1234	100	100	100	0	0	0
	20	50.8642	59.3916	44.9808	100	100	100	0	0	0

## Sheet: Fig2 d
Mass List / kDa
RPA (20nM)		Dna2 (20nM)		RPA (40nM)+Dna2 (20nM)		RPA (40nM)+Dna2 (20nM) +DNA (20nM)
140.623		404.829		194.254		328.402
137.255		164.946		238.495		69.6212
84.9898		277.401		105.408		128.05
121.013		478.432		325.886		99.6513
126.986		179.683		1070.27		170.008
102.447		178.727		177.492		99.5522
115.469		193.756		431.723		288.985
146.596		194.743		343.415		116.555
99.2718		359.999		181.678		300.391
122.357		186.232		180.231		192.012
129.685		251.672		507.022		259.291
128.712		303.09		165.636		1259.13
123.406		242.727		76.8564		276.665
128.074		206.388		470.666		296.466
75.9258		201.022		183.131		312.23
138.484		133.601		181.397		171.639
111.985		151.448		182.876		87.5294
113.77		231.394		157.326		270.069
125.98		189.003		269.112		175.138
118.207		181.311		190.321		297.226
114.63		177.133		114.184		127.602
109.498		328.869		130.836		133.3
119.323		176.659		204.853		105.133
133.877		162.362		276.775		157.946
47.3153		433.51		280.994		158.065
87.4113		361.271		230.493		98.8811
123.318		178.357		172.384		327.906
129.108		129.561		473.42		179.772
105.351		462.08		237.31		338.643
109.979		157.123		171.216		886.81
129.58		186.924		201.886		61.0815
118.192		185.996		165.515		70.169
121.385		194.813		238.893		300.17
118.822		220.319		238.31		213.099
116.621		186.12		322.562		258.501
141.33		243.4		183.79		313.038
116.051		176.331		183.428		749.748
63.4963		195.894		231.682		435.941
124.535		326.649		120.387		197.635
112.915		230.866		173.535		166.33
318.875		200.507		596.987		73.6172
107.279		237.162		259.71		304.198
121.088		252.112		191.597		241.966
127.235		180.942		123.312		258.943
115.585		1884.76		172.437		259.221
106.14		278.045		57.8833		190.613
124.966		169.391		334.019		155.196
110.889		220.962		130.251		400.623
112.492		267.76		184.539		326.083
126.667		173.237		77.2893		139.925
67.5498		183.714		242.607		159.836
116.832		183.661		66.1489		178.182
127.657		182.472		234.344		344.611
92.9232		285.509		171.631		191.389
116.709		210.972		45.6842		150.896
133.955		371.834		187.03		92.9619
115.206		171.492		175.932		185.792
127.102		169.11		75.5743		77.9808
140.214		173.937		114.262		156.609
345.066		175.515		179.258		73.1067
113.354		140.393		393.111		166.342
113.739		226.047		171.229		145.973
107.996		252.215		133.641		217.764
129.029		217.232		254.749		159.53
106.454		208.756		94.5559		286.392
134.375		148.368		505.924		329.839
122.386		181.322		116.616		135.932
47.8536		172.017		210.28		173.06
121.703		192.717		196.191		157.202
128.444		784.697		865.736		1090.87
72.1779		220.598		195.454		326.958
137.898		266.017		202.032		200.566
115.953		185.29		179.143		135.105
100.083		278.318		247.522		162.223
135.589		165.113		272.671		118.012
146.107		180.995		191.697		140.893
105.02		281.641		113.284		946.43
126.853		409.546		245.32		345.632
74.1838		172.713		352.668		273.499
113.947		290.132		199.956		152.202
115.563		162.363		108.157		148.979
128.496		152.519		103.93		78.0205
103.87		216.734		190.182		181.034
122.712		377.658		247.074		139.028
110.993		512.43		73.8082		1514.09
125.231		172.411		191.393		182.26
132.432		183.173		182.839		728.119
96.689		186.991		437.486		185.275
104.743		189.213		295.251		327.621
106.281		193.579		179.579		149.917
121.298		198.273		453.417		160.416
122.018		157.026		366.107		339.294
101.741		179.378		406.985		190.412
106.196		148.122		69.5243		85.0482
108.204		155.765		137.02		191.087
109.316		146.428		209.784		134.588
117.858		956.325		584.325		102.438
125.086		190.189		250.513		166.931
123.603		229.337		489		75.4372
113.948		307.092		166.966		120.666
117.273		589.322		246.055		240.953
135.932		200.835		117.962		171.839
116.198		1384.98		480.973		134.549
71.5152		180.822		135.372		261.673
116.963		179.269		263.223		311.507
116.928		148.274		108.66		167.01
104.812		288.624		193.571		95.8954
241.929		190.055		116.591		130.253
134.224		564.659		138.53		120.905
124.125		164.082		154.954		1087.18
126.715		267.416		179.873		297.618
130.803		166.955		308.686		299.2
122.858		160.987		164.279		156.527
107.586		382.067		933.488		154.396
90.6677		230.346		192.506		176.431
117.678		168.857		126.925		100.272
119.374		193.419		197.585		252.592
129.793		220.834		390.664		162.918
123.914		193.942		523.132		125.406
123.643		193.569		175.754		136.668
105.631		178.449		143.142		302.82
129.147		162.399		154.052		162.611
118.489		186.564		183.41		294.962
122.088		257.142		204.287		183.765
117.529		170.02		140.855		192.282
102.461		164.229		159.53		320.598
121.516		164.611		123.111		156.627
108.177		178.111		244.461		59.8412
124.868		252.118		201.411		173.48
129.791		160.977		245.354		338.007
80.539		174.075		184.616		187.003
131.242		194.106		173.204		234.067
110.043		349.444		188.083		181.559
98.978		184.079		211.816		82.7656
120.847		288.273		237.986		217.99
123.331		195.011		361.001		307.298
79.3836		197.143		235.24		98.7709
105.834		179.611		138.248		353.032
138.939		260.789		807.825		289.392
271.714		193.801		466.209		340.349
121.648		181.045		213.521		103.217
77.6581		582.319		131.515		120.835
124.043		199.892		1038.11		181.061
121.39		73.4451		189.475		313.918
81.7785		169.418		80.0357		1921.41
121.519		186.163		129.363		176.617
146.304		5513.35		106.185		250.847
132.964		157.514		311.945		287.84
107.156		184.007		185.929		320.553
185.872		204.763		103.983		342.476
114.267		215.437		187.737		146.267
66.5959		198.595		167.341		216.789
118.872		189.349		237.602		76.4245
118.492		190.082		89.4147		169.549
123.861		255.86		326.824		188.366
88.0461		145.566		1010.73		325.372
132.181		221.547		182.22		292.689
124.043		210.468		158.376		290.821
106.45		193.327		570.109		252.547
123.116		314.442		750.91		146.698
120.777		174.347		245.366		211.523
112.424		193.946		212.512		182.181
140.533		295.19		406.118		181.333
128.159		200.723		4260.93		177.166
91.0204		1501.18		381.248		107.196
122.427		180.459		319.309		74.5078
123.547		161.389		122.632		148.537
99.0956		382.16		275.142		335.944
116.886		227.106		179.176		279.927
108.925		252.874		191.425		190.237
118.105		178.931		171.027		178.516
116.221		973.624		161.623		127.047
122.659		165.75		186.02		181.547
100.401		712.012		104.053		156.129
125.223		437.399		420.195		236.127
124.638		197.173		167.204		381.47
113.374		387.455		193.167		282.62
58.5755		209.996		128.131		155.454
118.95		243.106		168.065		86.4772
112.31		483.356		216.576		57.7848
103.291		207.774		105.712		131.025
111.057		189.347		389.015		165.129
109.298		186.598		100.281		101.963
105.702		175.659		183.413		318.887
105.449		205.952		409.478		158.612
118.239		161.308		210.514		395.557
71.6013		198.797		580.602		76.3565
127.9		166.866		153.6		164.433
77.9881		499.287		123.383		217.988
113.896		170.035		231.726		118.338
109.414		1470.64		165.68		140.009
129.109		515.544		133.543		178.505
130.997		195.877		3753.64		311.632
80.4604		293.635		193.076		298.951
107.813		202.075		359.456		305.65
127.289		155.632		166.494		108.861
111.139		165.528		179.968		395.026
108.984		168.272		159.377		200.023
170.433		203.54		107.303		152.294
121.325		153.774		4146.9		162.191
87.8363		175.157		360.497		229.527
126.555		176.922		80.01		405.725
116.138		156.655		72.1563		310.582
88.7721		168.68		54.0344		794.437
117.923		424.903		201.291		170.604
106.66		69.4068		186.268		411.029
99.487		60.598		241.847		194.591
109.883		194.234		245.957		167.417
113.703		179.265		193.742		158.342
140.834		173.242		190.369		50.945
130.312		159.81		211.796		334.179
284.405		215.02		175.96		123.25
187.559		162.852		427.309		83.4024
113.517		156.292		159.506		282.82
51.7161		231.439		106.071		169.734
110.802		161.335		175.65		152.623
107.09		698.605		174.372		180.584
120.018		188.979		1023.22		146.437
133.842		195.146		502.099		80.3223
119.38		185.941		205.622		171.316
125.809		188.8		126.268		82.5558
124.37		183.201		113.528		75.8018
112.388		190.756		467.168		150.379
101.548		211.594		137.85		123.526
109.868		340.169		98.4046		138.581
106.79		90.4041		425.777		103.99
119.729		291.022		104.626		136.041
80.333		162.877		63.9006		64.2871
120.998		511.112		478.309		158.513
107.573		189.801		174.576		53.428
128.847		144.001		224.825		402.784
130.712		415.386		204.125		167.71
118.454		183.849		119.587		283.786
120.934		175.505		111.268		148.28
122.165		186.705		135.606		451.196
114.78		180.231		171.927		90.2506
122.821		171.695		176.73		253.941
127.928		172.289		153.815		136.971
132.115		154.351		161.935		231.687
69.4504		185.587		60.2514		595.79
92.216		169.887		86.3611		284.619
116.399		221.738		201.717		57.8147
120.199		200.944		171.103		290.952
111.921		163.806		63.9984		392.13
135.511		288.125		72.2704		78.784
117.013		170.479		202.126		237.405
86.4447		175.65		194.456		341.545
121.436		234.083		112.788		124.883
120.756		180.856		73.4802		480.222
99.01		418.158		123.481		182.749
135.114		190.954		208.694		161.042
118.625		134.073		172.402		193.352
113.676		208.513		127.893		112.903
105.78		250.238		185.369		390.049
67.0605		523.609		181.498		179.231
83.0133		200.803		179.963		273.616
110.163		126.374		186.29		175.634
124.14		9225.83		176.81		198.307
108.699		370.775		293.992		68.8281
115.509		241.053		98.6153		152.427
96.6636		246.128		344.798		163.375
120.261		176.707		264.05		291.192
114.102		178.409		359.001		183.43
136.298		176.553		166.21		193.185
54.2966		190.554		288.582		161.721
114.287		235.653		177.336		168.175
117.881		182.992		433.776		60.6931
93.4811		171.168		186.923		158.342
103.574		180.952		166.15		303.224
116.917		186.688		252.572		117.604
111.208		192.867		287.645		267.163
131.079		170.219		98.1932		131.048
121.706		221.437		161.004		128.388
115.808		179.608		186.504		148.017
91.34		174.202		165.462		179.639
110.393		173.413		146.776		119.812
112.724		245.107		93.6265		70.9897
93.8787		181.287		200.979		149.532
124.36		157.581		130.246		965.716
109.8		160.196		461.639		434.984
104.451		164.09		160.528		265.718
112.832		198.103		183.033		68.5179
61.1909		179.584		178.357		157.844
123.446		91.9052		799.785		420.547
108.098		265.411		184.492		169.764
109.257		168.659		86.8654		363.17
108.754		171.648		323.332		97.0052
117.949		260.526		1055.73		239.1
112.306		159.343		266.179		222.119
114.668		90.4955		153.398		81.6132
113.043		71.7692		191.216		168.7
148.64		520.654		327.051		189.284
121.548		173.117		435.803		372.83
116.224		185.793		456.175		132.655
125.331		131.678		177.351		197.082
133.317		172.611		190.63		124.395
125.788		169.04		280.584		221.185
119.505		901.075		435.06		175.676
124.994		924.265		205.51		255.745
115.799		309.485		190.405		98.9155
112.795		170.89		263.772		77.1505
91.6756		151.938		180.289		163.509
114.466		159.681		182.945		874.139
126.331		178.882		121.483		263.264
106.874		203.317		316.802		173.458
237.686		205.708		91.3103		185.596
110.796		183.382		77.44		142.644
138.3		191.298		187.095		287.079
98.6405		188.185		416.234		168.699
102.734		153.346		546.673		178.668
131.713		174.847		296.025		74.8287
128.975		196.919		164.68		90.0155
111.741		177.718		236.627		171.5
112.447		173.952		268.554		327.492
133.522		155.15		203.537		172.146
127.462		163.856		175.11		75.3576
108.086		194.631		68.8713		199.963
133.595		199.459		76.9914		183.457
120.799		216.214		106.629		78.9324
104.732		215.559		161.253		117.01
114.729		164.702		2197.18		172.692
125.163		205.688		185.479		184.458
124.515		180.457		195.422		165.823
77.5338		184.355		1114.58		232.878
96.4199		262.749		234.579		100.916
114.935		200.766		75.9782		159.148
145.227		178.468		140.392		394.315
137.052		1294.75		199.773		324.278
124.645		168.37		106.716		165.365
114.351		509.986		79.1475		169.905
127.755		177.018		112.767		115.275
117.228		187.14		243.315		670.132
112.921		233.754		516.667		293.594
121.758		258.36		123.445		167.501
111.969		306.316		308.846		61.4829
124.151		786.586		279.917		183.548
122.849		340.632		420.994		315.16
119.918		194.848		168.73		60.7261
113.113		186.566		775.025		276.54
131.264		197.586		101.714		281.086
115.126		143.436		223.6		294.187
115.653		181.544		115.666		197.105
119.165		1301.35		124.443		83.1075
110.142		182.406		168.71		323.765
52.6038		1245.35		79.724		285.419
112.369		127.467		70.007		282.97
93.6203		783.59		173.492		55.6503
105.118		203.088		186.052		150.795
113.388		386.507		176.317		65.2528
124.12		220.945		111.946		46.0227
120.224		263.238		192.001		173.242
118.264		169.861		1243.27		152.911
101.53		727.619		158.928		75.7368
104.329		280.543		79.2952		196.442
129.035		326.305		111.271		107.324
93.1095		279.389		785.918		136.082
107.251		198.732		100.661		341.5
137.04		209.601		96.2806		299.562
82.6359		234.431		240.853		161.123
118.303		135.659		185.068		425.833
111.021		334.896		178.391		181.282
124.986		1953.44		172.159		145.941
77.0409		185.997		245.665		129.25
118.049		183.162		76.1357		124.311
129.749		182.478		64.2836		119.008
121.974		402.83		356.61		53.6182
118.938		327.275		166.174		141.442
124.86		170.891		184.087		337.039
57.7119		345.686		463.748		343.256
114.431		206.72		133.816		155.469
240.467		185.72		268.58		351.86
130.494		251.017		183.938		129.726
106.124		207.476		407.948		295.823
100.791		186.588		125.328		106.362
133.218		195.826		171.133		314.016
112.583		339.903		70.7839		520.91
106.12		626.812		83.4374		128.712
117.28		181.1		113.565		149.353
96.4727		151.162		102.565		147.145
64.0742		162.03		177.975		451.447
105.692		184.017		579.998		146.245
124.504		167.583		83.9385		331.089
116.747		166.22		181.364		164.395
124.396		157.268		287.203		194.546
106.163		249.446		92.5182		115.009
120.893		368.337		102.554		157.891
125.504		182.592		175.261		83.674
141.21		171.171		116.037		300.64
119.594		184.594		180.33		70.8881
118.509		269.891		297.24		64.0071
90.2245		187.437		197.724		59.8871
96.7473		180.238		114.12		214.663
108.137		191.848		147.447		159.068
122.87		169.496		180.628		163.674
131.237		182.036		110.017		72.0017
122.717		243.038		116.794		149.994
135.779		182.489		172.753		128.971
108.28		184.995		201.019		132.303
126.756		185.658		362.881		161.678
141.116		161.102		193.894		207.317
110.506		179.632		253.329		243.631
95.8618		209.087		171.221		299.771
117.802		222.823		188.107		175.17
106.561		200.634		174.338		400.582
139.404		185.486		139.158		342.963
126.472		188.599		216.716		280.196
89.7646		227.969		190.077		246.181
118.506		183.278		198.736		167.705
110.155		178.802		92.9771		106.211
98.1646		170.109		74.5673		137.928
127.648		175.02		361.474		79.4768
115.494		174.728		128.757		57.3077
113.473		279.602		459.134		217.211
135.432		173.044		428.756		308.116
109.318		190.268		175.145		167.912
105.082		174.319		192.502		125.014
123.328		193.205		467.307		343.707
89.0946		177.151		193.845		185.812
113.033		169.292		121.272		159.069
103.502		146.432		116.515		145.013
104.645		175.033		189.015		153.904
114.342		188.174		143.278		315.91
113.001		161.139		364.214		175.659
133.405		159.809		696.424		272.723
114.252		311.051		197.699		400.766
118.521		228.643		785.887		170.781
122.878		150.881		168.939		83.9683
238.149		217.42		190.899		183.992
91.7468		155.609		351.334		163.802
84.5856		282.512		156.716		158.646
109.436		181.567		149.53		120.101
128.558		304.285		59.3151		186.899
128.519		340.752		172.395		131.251
107.639		151.552		191.724		123.486
118.341		452.743		529.114		285.26
107.647		203.308		202.26		312.445
113.889		177.387		228.097		217.803
117.62		191.662		431.729		122.631
112.665		262.038		183.708		173.295
99.2131		175.662		120.257		305.683
121.641		172.359		358.966		66.1288
106.879		187.799		194.208		56.8139
125.865		196.334		70.9139		281.936
117.989		169.334		47.3949		84.1713
108.65		256.358		80.8288		129.13
117.142		175.428		124.998		124.349
121.076		4877.75		80.6873		120.9
123.955		308.98		235.125		311.772
116.971		191.974		365.252		459.016
117.459		400.711		257.107		89.2579
93.9322		164.228		117.106		145.168
123.39		188.226		1057.39		95.0735
127.644		181.545		200.099		202.981
126.679		212.332		290.381		269.485
108.233		239.783		456.456		253.376
92.4949		172.08		171.043		300.873
125.283		174.052		193.089		76.3629
99.4922		183.07		282.643		149.177
106.504		175.905		129.751		126.664
112.862		194.769		764.112		172.131
68.347		242.142		798.829		58.8083
124.144		561.538		134.012		164.46
117.139		186.332		167.352		138.158
104.929		293.914		178.544		160.151
115.367		271.077		1719.33		75.2822
59.1347		442.652		194.452		231.599
115.061		231.397		175.831		164.164
80.0234		169.262		202.759		143.956
86.9621		190.441		169.962		79.0404
112.632		179.874		140.326		66.5528
138.287		195.659		92.8401		263.301
116.499		234.388		104.647		281.938
115.674		401.325		190.631		85.9164
96.9307		205.282		478.117		74.523
116.835		286.792		123.608		206.131
115.243		174.181		224.777		226.3
124.261		185.647		200.242		58.0779
98.1402		223.107		442.365		170.233
125.439		564.165		175.935		68.9164
133.549		181.942		442.471		281.306
89.8647		186.427		300.833		99.0536
101.264		64.6538		182.376		160.643
128.497		164.763		146.27		161.558
128.115		232.36		282.541		167.948
85.4937		422.256		294.628		283.215
120.072		172.232		196.142		191.382
132.167		191.001		199.216		93.2285
101.932		2968.11		183.521		158.688
108.783		184.337		103.157		266.972
77.5675		88.492		109.412		132.153
114.548		219.717		3561.8		380.82
121.59		193.263		394.217		156.895
127.282		563.489		180.798		67.2611
137.927		166.049		186.733		211.829
106.741		264.322		278.005		315.071
129.64		156.237		133.489		141.74
119.661		173.364		177.784		171.735
113.544		173.909		76.9019		106.303
118.245		664.818		193.019		90.8313
108.332		199.503		172.251		335.268
114.609		152.75		401.657		479.541
111.026		182.97		424.749		202.739
115.115		178.689		184.366		62.4614
103.232		373.227		320.182		121.576
142.969		175.337		376.759		120.085
132.107		180.028		184.222		309.151
121.299		323.311		187.207		298.585
117.515		196.143		167.909		296.784
107.915		178.331		352.012		316.964
121.492		201.447		103.714		223.405
104.424		79.9598		317.851		53.4891
121.237		1104.7		330.307		289.413
113.427		181.561		107.968		182.886
93.0768		218.735		65.9042		316.319
128.589		247.545		357.423		178.43
133.09		1304.23		112.774		304.467
120.606		76.254		173.076		70.1095
89.9199		176.441		183.292		170.418
118.436		161.552		114.727		311.989
117.248		176.122		190.72		83.6928
84.3367		187.134		271.442		181.58
111.644		174.593		209.308		612.295
111.413		179.832		176.864		166.464
117.955		161.992		396.757		150.219
245.164		195.829		88.4954		154.029
128.176		178.056		163.043		519.216
113.961		168.35		284.971		433.211
99.96		480.585		1077.86		320.503
125.292		186.797		209.218		92.0892
117.042		197.388		201.437		380.039
85.8197		185.234		130.813		293.377
105.204		216.076		186.652		196.995
96.6942		179.454		312.02		111.843
108.614		188.648		127.403		75.1174
128.846		181.677		397.876		179.315
143.398		329.205		243.865		40.5345
116.657		198.451		126.196		162.264
115.416		305.413		118.386		172.638
97.5707		501.424		114.366		149.999
83.2296		259.035		132.9		83.9589
116.939		181.436		166.497		278.65
76.152		426.712		171.895		149.054
109.02		187.108		243.571		124.907
59.7668		188.782		2079.05		64.0294
99.2144		160.052		238.486		262.259
117.148		256.414		193.605		122.824
118.259		359.364		72.6615		264.387
96.9617		467.453		183.33		79.7621
110.202		216.126		198.072		132.494
112.675		195.808		203.119		408.972
95.9586		197.931		64.7487		71.1522
130.682		260.273		207.369		68.7124
95.3353		209.358		187.731		313.063
102.564		183.455		470.651		57.9086
120.026		198.362		254.075		242.06
115.616		358.089		85.9563		147.008
119.864		707.474		93.9539		489.534
97.7312		176.788		193.991		180.685
115.31		143.465		323.172		160.344
128.793		202.503		120.965		63.1825
122.249		560.444		183.026		107.104
129.494		177.888		191.12		180.567
119.753		1951.17		207.798		318.063
113.027		330.591		152.595		177.619
105.408		399.722		112.823		78.2236
133.12		185.902		171.921		94.8827
127.396		167.613		98.0929		819.402
130.288		258.304		117.37		170.542
104.663		183.234		139.004		171.499
73.4178		160.623		333.411		562.148
124.581		658.669		185.273		581.159
122.254		256.924		110.227		178.798
110.975		175.726		90.5211		167.6
125.704		148.737		181.994		104.194
117.682		68.0993		143.37		213.969
122.75		202.071		656.157		69.3252
69.579		184.273		1251.75		53.2985
116.981		251.921		186.084		124.369
134.328		196.592		172.489		130.538
122.778		158.669		113.743		55.6157
107.188		171.951		197.941		291.807
123.162		263.649		77.1804		189.831
112.027		217.722		125.069		273.181
110.229		168.209		68.7443		153.457
126.79		163.747		149.719		90.7439
112.947		304.296		112.668		70.027
115.864		156.067		168.826		77.4816
117.696		193.627		201.236		114.361
113.641		193.669		190.745		144.646
122.396		184.708		90.9424		167.12
102.296		191.454		69.0783		164.788
107.223		197.592		209.899		312.705
348.208		1095.74		108.997		140.439
188.271		294.981		436.738		86.0466
120.657		412.973		578.968		287.3
128.969		553.578		153.905		163.969
122.663		74.594		179.822		317.059
128.178		148.381		50.8714		168.462
52.1696		167.013		206.643		175.177
113.658		183.446		131.198		199.794
110.408		231.651		448.17		65.9583
177.144		179.962		181.155		172.799
110.365		263.691		408.89		317.647
118.046		181.113		232.616		621.13
68.5279		269.345		5042.51		275.358
118.348		184.535		188.26		260.301
103.072		187.774		95.1636		79.6941
135.556		831.491		190.47		199.232
93.1298		222.078		114.314		478.18
118.245		199.139		1564.77		289.444
103.298		205.995		211.249		92.6117
107.626		181.953		104.49		159.395
132.086		294.697		168.648		185.967
105.916		172.693		192.702		285.203
76.2296		186.343		183.201		296.583
119.406		195.075		507.77		73.5031
108.968		75.7452		75.5598		501.659
104.619		167.411		118.697		137.982
128.366		219.386		142.76		110.972
121.636		167.634		180.319		180.077
118.651		252.622		96.8139		224.265
116.917		183.131		122.927		171.46
98.76		176.243		390.803		79.5809
115.161		178.626		107.378		161.879
118.064		176.335		166.432		431.491
99.8971		252.942		398.629		120.403
86.5076		178.663		149.716		175.448
116.487		177.481		91.8045		157.957
122.426		1181.28		176.842		99.2635
124.012		230.074		130.721		352.482
84.2924		176.735		82.0576		311.117
109.486		283.109		123.082		167.299
115.092		678.979		112.15		179.81
122.593		169.509		395.008		180.337
122.153		186.913		163.252		280.186
206.412		235.026		119.296		107.762
116.183		166.634		174.092		295.807
112.288		203.026		109.861		364.366
110.479		247.503		129.49		175.46
109.418		177.269		2459.03		132.059
116.565		64.4552		92.5242		106.092
108.657		171.545		168.403		135.653
123.103		180.616		463.828		80.8832
129.21		245.814		125.104		109.577
119.203		156.721		149.407		296.999
130.685		227.422		66.1753		200.651
140.116		198.838		444.724		223.822
144.194		208.903		92.8804		196.15
110.447		254.82		180.351		95.756
106.522		160.061		281.575		325.531
125.625		172.391		124.367		60.3495
82.3472		171.949		212.751		311.505
61.4135		184.27		177.003		317.253
122.334		167.638		129.812		178.152
124.08		188.379		137.623		93.4177
114.066		67.7714		260.665		174.866
99.2034		113.964		140.398		176.439
131.247		191.226		125.701		305.335
117.708		295.131		308.857		256.487
98.2588		191.212		257.277		371.851
149.072		155.593		104.843		144.721
110.783		178.588		175.091		219.184
119.239		2543.59		166.561		167.784
81.2415		86.1335		151.072		302.861
108.29		184.591		260.39		198.009
126.88		173.37		200.855		306.983
112.96		220.53		1066.17		143.283
124.858		216.732		457.585		138.397
103.489		166.278		192.014		302.304
125.616		187.904		62.9691		207.36
109.853		187.019		184.228		91.3212
111.813		236.082		316.937		162.146
111.87		173.571		171.718		68.3602
120.131		199.287		174.204		370.121
120.36		125.292		199.681		301.955
101.076		173.107		173.301		158.849
123.101		258.012		65.288		322.138
103.07		168.162		115.301		330.235
106.23		194.626		328.87		317.477
121.45		251.655		187.913		215.214
107.322		161.878		208.523		168.072
113.599		407.57		175.941		295.191
120.554		163.485		175.67		307.372
116.905		176.822		126.735		126.795
115.621		162.894		480.282		718.294
121.13		168.108		85.4736		316.432
117.028		195.999		165.213		157.56
222.376		339.576		742.675		144.442
124.08		51.764		236.306		161.514
123.1		167.544		182.345		109.582
114.411		187.135		192.059		154.096
84.8443		170.593		185.239		356.321
114.785		154.403		442.796		288.575
111.427		197.112		167.924		182.364
132.977		176.96		134.479		195.79
48.1356		302.819		87.2359		292.808
119.019		181.98		175.082		57.6399
122.906		178.184		168.569		168.83
90.3599		362.763		233.51		87.897
103.195		168.733		409.014		1154.66
114.319		172.935		113.016		106.014
88.4019		177.591		176.32		177.949
101.994		177.966		75.6825		146.652
102.185		1792.48		427.238		84.1478
123.757		169.795		446.638		150.932
112.833		120.051		186.121		43.7085
121.126		161.827		129.179		780.452
80.0466		146.414		75.43		82.2216
117.475		768.941		162.053		308.162
123.649		238.27		196.66		177.524
95.8623		176.967		114.881		211.833
129.518		195.188		489.58		127.677
123.357		198.611		718.94		210.917
124.478		256.658		278.306		137.026
111.012		494.625		307.612		141.075
66.0227		451.833		167.632		102.164
97.0033		251.226		199.129		142.984
128.795		269.252		199.485		168.17
131.222		176.507		196.666		309.72
125.961		173.675		625.218		178.506
120.536		203.392		139.043		160.906
83.7534		190.51		102.742		69.5232
98.2985		228.832		66.5975		118.53
105.772		191.986		163.792		174.056
125.575		63.874		169.127		109.631
117.381		276.851		208.589		1269.4
125.361		171.502		117.947		114.923
100.475		100.543		162.809		286.382
132.621		942.056		167.954		197.301
125.65		242.682		343.486		745.252
85.9389		370.215		179.692		115.698
115.481		657.166		174.562		143.838
111.486		178.11		93.8013		295.874
119.789		325.954		214.405		147.115
133.533		183.939		223.533		259.273
60.8576		48.0328		84.6989		186.501
136.906		174.219		164.434		420.884
114.955		191.361		131.349		430.365
122.976		509.966		183.114		136.735
103.986		259.453		181.667		2720.43
98.6842		178.406		387.085		120.952
124.534		181.501		129.228		194.184
122.595		287.815		83.8048		76.34
116.815		176.398		98.1002		233.062
107.971		173.887		415.056		552.296
74.2869		180.02		107.989		180.215
144.703		251.018		169.732		288.662
120.617		178.209		202.185		222.153
114.921		180.295		912.564		826.541
124.359		178.12		119.878		215.138
122.408		158.647		115.09		75.1355
167.655		257.771		169.983		186.437
126.726		219.702		167.199		74.4089
132.532		182.676		176.483		170.568
120.031		331.842		95.5782		326.17
115.992		178.888		165.839		170.138
129.704		158.579		170.922		145.922
114.63		164.215		485.732		299.717
131.011		269.917		170.811		364.807
125.661		182.4		182.776		315.932
115.156		166.425		989.791		81.3518
122.413		192.861		292.461		266.565
111.206		166.572		274.13		257.588
113.003		157.87		197.169		136.59
98.6355		226.276		174.425		444.737
119.169		190.383		158.919		309.422
108.588		169.643		287.68		824.907
93.6975		200.062		200.485		187.481
129.718		570.153		240.47		135.466
99.6921		246.278		169.724		303.103
117.043		417.01		197.162		63.7415
88.6684		171.147		152.769		222.093
126.283		181.506		114.227		133.648
105.735		178.724		60.5786		160.342
71.4172		231.71		277.447		94.6344
68.693		173.902		127.971		62.6729
111.688		196.954		680.62		76.1225
77.0109		173.788		703.808		269.371
124.578		176.733		295.256		76.8636
127.756		93.1808		89.0453		324.294
120.893		181.583		146.97		520.814
107.01		187.849		116.138		170.289
132.77		171.226		98.4687		207.366
112.329		245.222		108.857		155.398
105.348		164.234		112.538		270.704
120.539		501.049		189.763		304.983
113.265		846.566		116.99		134.798
116.228		177.916		173.428		163.382
119.568		168.223		189.993		192.397
122.273		428.033		61.1639		297.856
113.548		289.915		669.983		551.948
129.666		165.694		195.986		160.454
100.832		196.439		68.7412		171.738
111.347		170.036		89.753		147.504
55.5146		214.663		75.0829		108.593
136.831		555.846		308.578		272.407
114.606		187.847		282.655		174.886
118.651		170.486		194.763		146.562
89.0846		194.792		118.438		66.5831
90.1949		194.029		110.942		304.398
120.252		185.966		164.364		185.024
114.216		694.872		175.114		172.19
97.396		6966.67		212.68		206.831
84.7932		243.896		68.6649		101.763
112.51		151.463		167.692		159.53
107.4		482.963		106.481		179.008
110.419		81.2962		80.2785		157.793
101.78		162.311		173.973		282.549
121.355		155.03		185.174		99.614
111.488		878.032		150.999		188.701
122.847		201.499		122.465		266.023
109.773		178.319		64.2663		152.445
129.924		178.527		1489.39		169.806
111.615		3094.14		186.391		85.0545
117.087		167.586		870.448		355.266
102.939		175.395		185.34		319.035
118.995		181.151		167.771		99.7919
114.047		208.586		181.058		105.889
119.007		149.239		208.1		176.82
120.382		481.876		120.208		322.313
120.118		217.267		62.0285		295.516
126.578		189.97		184.716		61.4616
114.241		244.705		70.407		134.024
131.314		177.285		254.163		175.125
60.5777		173.087		239.884		309.397
118.677		191.584		198.735		132.392
108.9		182.856		68.8123		78.1936
115.665		163.074		162.371		356.072
107.254		160.009		143.226		171.986
114.519		92.944		182.088		312.086
122.979		164.88		146.428		143.794
35.272		178.468		120.569		166.919
116.65		170.978		178.202		201.324
103.381		234.027		1988.2		68.5168
115.31		157.381		134.839		130.844
104.759		449.04		193.315		151.154
164.489		162.204		173.71		148.694
106.731		184.564		115.014		93.7165
124.417		153.779		126.203		1750.04
111.772		179.985		197.397		124.958
115.26		523.438		275.351		168.448
50.8753		172.588		170.859		370.315
115.704		349.747		173.31		116.615
117.611		252.431		171.154		338.57
80.022		303.368		157.191		313.931
120.806		164.688		140.216		168.824
113.524		153.382		888.105		199.756
35.0427		184.785		126.815		332.175
116.641		275.919		288.362		382.009
117.628		174.858		172.414		301.467
117.495		238.913		116.73		161.876
114.63		76.7968		220.522		46.735
108.95		727.573		208.466		97.4438
74.7967		167.704		123.272		194.405
69.7594		242.773		95.7609		152.422
139.99		174.487		431.598		172.128
108.077		221.122		190.916		168.019
80.3826		257.996		293.819		147.503
113.291		178.437		174.771		201.316
124.88		153.29		171.221		105.548
120.268		185.492		199.862		176.325
97.4203		238.004		111.97		160.302
98.3533		417.759		131.855		2152.36
106.948		198.108		129.858		110.495
124.336		1692.8		301.679		149.644
100.856		778.111		167.834		335.717
122.891		192.623		192.694		87.2725
119.483		190.63		115.894		141.421
80.0528		171.72		199.754		111.229
111.413		106.702		519.454		236.967
105.253		180.532		250.017		274.666
101.463		163.775		174.98		137.128
113.442		181.374		81.7235		65.2109
131.043		184.919		173.743		354.188
109.761		223.071		141.034		1162.21
100.807		925.869		257.691		101.141
113.76		217.767		199.535		163.031
121.303		574.985		197.456		327.135
99.9104		313.405		191.236		71.0391
109.614		215.509		192.299		103.547
115.391		3727.82		73.6674		293.326
77.0143		182.581		118.256		281.217
109.615		364.989		188.115		352.78
87.143		192.025		198.91		135.018
96.817		154.876		219.93		317.443
125.058		123.474		193.435		166.6
59.7181		246.772		180.089		64.1196
118.39		163.593		369.037		118.35
131.718		152.165		119.475		278.371
56.4216		173.986		107.189		72.8796
107.492		184.342		146.612		184.379
105.15		187.944		181.768		988.803
96.615		169.38		367.172		157.581
105.761		558.536		175.781		176.554
122.135		173.964		182.626		231.21
111.565		259.892		168.78		154.672
114.288		165.602		478.115		108.101
66.7475		177.956		102.441		80.6469
104.855		427.033		178.763		126.455
113.642		174.491		173.724		126.426
117.57		827.741		389.159		163.999
115.197		254.881		113.892		296.999
105.859		244.236		193.906		230.102
86.5253		109.879		311		201.039
111.762		171.142		111.503		72.7697
119.484		75.9207		86.996		147.739
115.564		445.047		197.748		159.466
128.832		234.438		75.0814		145.876
116.463		368.325		106.71		186.744
72.9069		175.8		98.3656		189.357
107.362		423.002		93.2577		63.5994
129.703		174.666		116.95		277.777
230.756		191.177		47.437		128.87
139.394		175.758		116.835		130.571
101.766		153.983		130.206		468.67
79.1268		163.26		132.9		182.599
113.278		183.287		179.264		134.357
102.877		224.689		171.842		115.997
73.8341		175.934		410.15		161.832
108.638		177.787		180.639		147.617
109.824		266.396		504.878		690.244
122.263		231.782		161.509		123.904
106.564		182.529		193.751		284.676
130.317		172.585		361.888		298.762
50.3646		165.168		78.7351		289.776
112.721		230.024		515.539		167.227
118.262		165.324		172.893		172.239
112.567		160.198		467.464		392.579
122.521		251.901		194.28		178.36
95.1564		168.931		158.251		130.431
76.1378		159.214		121.695		153.805
110.321		438.346		161.21		382.33
130.201		246.515		120.602		163.768
115.153		208.423		128.161		134.106
100.397		172.372		298.606		141.463
113.614		178.613		176.586		194.332
110.102		178.485		114.28		160.971
125.332		161.306		148.21		276.146
112.114		167.66		276.004		87.9211
59.8983		235.619		280.072		300.329
121.269		323.867		177.427		169.234
80.209		189.703		123.828		91.3295
120.15		173.497		82.4737		169.199
137.934		176.619		134.802		150.793
132.197		253.593		497.751		721.915
109.133		849.782		169.628		83.5886
120.474		1014.73		152.803		536.875
136.16		260.779		184.23		126.503
97.9229		253.013		135.589		162.602
129.297		207.232		100.058		181.853
108.212		173.044		536.839		164.323
109.723		199.326		183.354		91.5411
115.645		66.1529		124.494		297.891
111.82		174.81		185.538		295.489
42.3524		260.509		167.452		351.737
106.064		168.266		116.704		323.377
126.108		186.546		182.328		310.277
108.061		238.28		81.5018		618.098
112.647		185.677		2944.7		334.258
113.935		175.619		1247.15		63.0084
112.895		175.414		128.244		295.883
113.813		188.3		510.956		167.814
110.544		174.153		129.612		78.0052
67.8248		177.077		267.492		177.41
121.717		157.018		232.843		752.796
186.092		168.7		492.427		306.523
127.293		155.889		150.469		140.698
106.407		197.913		5681.72		138.447
118.749		158.219		129.062		144.806
124.589		200.518		180.601		178.937
113.777		245.262		114.266		121.41
96.7535		179.563		99.6613		113.956
84.1149		175.014		111.12		1088.72
106.297		178.291		163.848		82.4933
120.666		197.663		122.408		174.329
105.711		256.429		189.919		300.649
123.166		193.537		170.506		167.665
38.5045		1348.32		80.6455		170.687
104.113		243.929		205.655		663.594
224.98		185.507		197.105		182.031
119.196		191.209		191.754		240.034
132.05		184.319		122.547		327.899
231.402		163.417		176.988		65.3707
116.311		179.156		193.385		96.1716
86.793		148.951		119.693		75.7261
270.749		170.793		261.408		99.0231
121.514		174.928		185.436		479.787
108.354		166.203		139.676		116.12
108.436		177.062		163.425		71.8005
52.4182		172.911		1163.1		63.9219
91.7359		318.662		236.947		155.32
		164.191		187.908		81.5891
		190.083		200.344		179.686
		182.497		195.834		291.544
		176.536		110.368		377.804
		133.392		580.763		320.226
		196.566		122.225		312.296
		187.276		162.829		177.687
		519.046		183.094		296.694
		275.823		156.827		525.37
		141.057		584.085		359.451
		72.9418		70.6943		54.4682
		178.833		250.42		161.269
		154.745		92.1483		239.242
		183.673		112.752		94.4407
		637.341		144.657		264.318
		210.871		141.888		177.927
		189.849		171.278		473.686
		183.229		346.947		134.028
		63.7029		703.273		193.927
		207.763		184.604		48.6018
		154.808		131.619		307.532
		246.004		142.488		137.694
		157.53		132.359		351.965
		336.154		97.2775		304.996
		165.044		201.257		310.893
		234.917		183.043		327.756
		160.764		7241.05		119.154
		201.602		609.304		370.885
		169.514		217.65		106.617
		162.735		187.197		148.381
		123.488		101.191		155.026
		182.335		206.38		302.404
		158.387		193.13		58.87
		257.454		271.548		78.3663
		617.495		465.762		63.4549
		174.311		1133.44		288.075
		68.1466		113.683		64.4806
		163.563		189.435		282.91
		171.168		82.2553		188.907
		247.622		209.436		147.255
		241.065		88.0549		208.325
		174.227		131.736		308.366
		169.072		186.471		181.602
		190.716		510.706		181.286
		176.627		263.053		82.3237
		188.221		175.449		113.885
		432.59		182.344		299.626
		182.997		423.314		87.5596
		101.283		129.703		343.01
		168.126		173.043		82.8544
		196.332		154.935		54.2748
		224.145		126.632		180.091
		238.9		69.1429		152.038
		153.947		121.602		298.479
		144.352		203.861		160.496
		170.822		194.006		254.763
		154.477		260.792		116.471
		128.663		820.482		499.353
		249.097		181.857		122.607
		126.803		248.532		106.34
		163.502		187.15		137.053
		180.875		182.466		267.531
		162.669		74.2053		59.4044
		181.47		202.641		56.7989
		166.207		162.606		149.99
		165.833		860.89		135.907
		196.135		194.234		166.497
		203.13		811.521		61.7022
		169.856		190.821		173.736
		143.98		319.762		279.992
		148.114		505.345		314.014
		178.92		161.289		119.873
		319.706		71.0858		292.495
		185.362		5893.73		114.096
		162.727		155.499		163.874
		223.418		182.766		177.915
		126.243		177.251		62.1382
		168.116		125.367		67.4323
		142.477		117.261		67.3387
		196.463		188.512		327.928
		167.211		113.559		195.588
		287.26		74.226		269.93
		257.234		141.882		124.166
		215.064		299.654		199.971
		185.133		252.69		295.14
		292.585		195.252		50.5695
		219.291		98.3661		340.802
		178.469		119.79		67.5015
		299.442		75.6223		190.788
		174.236		74.4786		270.342
		114.638		626.469		83.2533
		252.524		81.3509		157.697
		180.929		192.861		439.53
		201.713		179.432		171.405
		235.103		261.685		273.111
		182.528		72.5849		229.461
		238.242		906.384		318.76
		151.679		138.808		49.4374
		167.197		199.033		88.6514
		148.31		174.248		119.606
		548.225		185.599		186.635
		172.881		164.952		956.693
		160.993		337.91		130.126
		174.288		77.4001		385.697
		163.175		193.316		159.349
		189.655		75.2097		308.05
		189.011		100.801		175.179
		178.418		117.739		166.92
		172.726		171.391		92.9592
		252.721		180.069		115.485
		1388.65		495.823		88.58
		276.772		118.275		151.516
		177.977		117.486		181.202
		168.117		191.257		182.421
		172.393		158.258		59.4072
		212.914		207.242		320.96
		169.623		121.068		217.481
		1201.86		279.467		185.771
		235.746		106.151		308.501
		1510.45		126.658		179.695
		169.87		166.613		61.319
		67.7562		129.196		266.824
		199.357		247.9		173.488
		176.553		178.607		48.4821
		177.034		450.018		325.771
		811.095		231.217		195.172
		182.803		480.043		312.43
		166.296		167.932		177.857
		165.786		68.8521		111.542
		179.26		107.264		122.95
		193.321		170.693		128.394
		176.781		90.5264		352.001
		183.25		924.479		405.531
		174.853		100.968		136.895
		190.94		428.424		350.075
		286.699		220.114		138.216
		170.778		173.374		188.82
		279.864		114.273		316.168
		182.379		120.252		72.8907
		177.49		388.412		1421.79
		171.832		266.483		71.5484
		171.593		209.484		316.684
		77.9867		120.066		79.3601
		579.664		186.582		317.178
		362.224		206.315		158.421
		149.009		118.147		138.143
		425.703		56.8481		662.419
		184.313		201.329		168.033
		164.354		177.011		157.087
		68.0101		207.105		441.109
		165.903		116.271		128.741
		380.881		180.503		128.844
		192.054		188.568		230.991
		286.531		117.125		178.365
		180.92		289.335		292.723
		190.298		1439.58		159.645
		251.019		118.051		48.4601
		161.73		295.741		137.231
		181.002		127.044		158.862
		181.525		106.959		201.304
		192.964		91.5088		89.793
		696.781		1947.43		175.21
		192.335		120.058		166.843
		175.945		176.553		147.804
		178.743		184.211		111.505
		1121.88		117.847		124.731
		173.18		609.158		69.4501
		180.951		3113.46		259.149
		209.839		1951.42		164.417
		413.397		173.891		187.295
		155.264		113.474		174.014
		182.196		330.769		174.364
		165.435		689.346		125.537
		215.743		121.818		174.492
		171.529		336.418		157.612
		181.565		237.549		81.2946
		183.181		121.361		168.279
		163.062		114.572		144.192
		262.264		96.1158		351.25
		157.046		110.731		155.943
		231.987		160.879		108.06
		169.781		98.4639		145.225
		172.489		97.821		195.77
		222.3		92.301		54.8534
		164.81		170.351		166.235
		165.118		314.821		157.052
		204.564		73.7424		194.791
		153.74		66.8631		160.743
		184.071		163.66		195.027
		163.656		172.561		163.384
		171.028		221.354		237.705
		570.534		449.356		314.467
		966.295		184.326		186.64
		1012.69		111.391		189.511
		288.155		2854.06		341.475
		169.106		156.136		297.277
		160.924		162.206		184.428
		172.327		713.224		147.404
		211.642		67.4267		87.413
		199.058		213.76		321.347
		133.137		179.12		322.83
		177.233		171.816		166.837
		177.745		109.332		163.311
		166.382		84.1175		159.298
		167.808		75.3601		145.546
		176.527		256.298		135.173
		231.993		174.57		311.198
		72.9393		182.888		135.712
		228.941		117.455		179.495
		169.165		159.784		163.424
		187.212		316.276		310.761
		181.313		65.9465		167.494
		231.873		128.763		53.1895
		220.372		123.213		167.306
		164.366		133.465		177.596
		177.657		125.688		187.07
		178.633		2497.97		225.945
		334.352		185.67		334.191
		237.973		165.556		268.462
		173.267		100.242		73.3303
		151.39		101.901		177.674
		346.254		191.734		63.6244
		179.923		177.176		132.574
		168.76		177.46		243.834
		170.643		196.742		120.289
		161.578		879.001		93.4406
		171.601		180.378		171.76
		167.786		176.469		209.437
		191.87		243.186		166.137
		120.218		166.047		157.524
		178.076		180.795		384.414
		172.502		982.093		325.962
		170.354		183.079		284.27
		155.821		112.018		145.147
		158.728		518.446		520.526
		172.45		297.144		188.847
		183.786		457.649		183.69
		202.496		126.509		179.751
		170.604		176.877		108.587
		172.789		195.39		183.207
		176.769		174.475		207.056
		218.505		687.984		78.8879
		199.114		79.8554		131.887
		153.485		292.548		273.462
		167.406		380.698		438.764
		176.204		922.168		438.408
		322.501		73.2246		139.143
		247.186		100.263		136.821
		62.4674		166.937		173.676
		249.111		210.18		84.7931
		155.609		190.445		284.533
		178.909		173.162		73.7135
		173.082		174.155		160.531
		917.622		79.3805		71.1441
		344.93		169.45		130.629
		278.473		79.4592		189.423
		179.767		733.378		179.404
		164.532		171.773		136.451
		67.7024		373.013		178.135
		153.793		123.497		121.518
		210.374		63.8812		117.695
		161.217		267.383		191.264
		250.242		624.699		113.618
		168.765		170.548		124.687
		151.294		429.559		76.1724
		66.8292		311.015		176.69
		183.166		111.657		73.4845
		169.956		146.088		274.296
		238.82		225.954		62.1283
		66.7766		176.507		315.692
		369.31		108.236		230.117
		178.473		403.727		161.591
		179.26		178.494		145.191
		160.116		119.832		143.213
		109.932		83.8028		62.9291
		268.296		187.701		156.17
		166.008		188.583		84.1772
		167.688		180.109		270.216
		200.572		78.5892		59.3367
		175.914		246.841		130.885
		153.775		81.804		75.8465
		146.311		74.634		155.836
		53.4748		121.521		232.512
		168.61		212.664		171.884
		169.77		284.691		315.463
		175.879		173.457		118.087
		164.921		180.374		154.289
		191.864		104.686		3237.08
		125.136		427.812		388.638
		213.583		183.283		125.982
		160.648		190.897		68.8945
		272.925		168.161		127.38
		190.67		181.295		74.5419
		178.652		168.312		105.585
		97.8532		132.486		117.878
		160.662		961.201		305.08
		240.777		178.505		157.81
		182.498		134.104		149.152
		65.0029		169.649		158.699
		149.752		1562.54		60.6736
		333.17		70.1496		140.299
		147.929		172.257		158.059
		167.578		966.074		71.5339
		125.385		80.9878		165.807
		166.274		189.999		274.762
		163.849		56.468		171.162
		77.2359		195.858		108.228
		160.928		177.884		338.207
		706.604		195.918		178.091
		64.002		160.534		173.005
		890.864		73.0497		279.974
		179.285		196.46		163.964
		191.938		114.886		429.946
		168.243		177.428		344.048
		182.065		1842.68		102.48
		197.634		161.793		381.457
		177.007		1058.37		129.605
		215.494		175.774		4288.72
		177.589		58.9664		62.7987
		68.7336		66.7136		302.16
		270.87		257.502		170.043
		167.643		133.523		178.532
		172.11		192.212		121.454
		172.592		443.686		267.522
		164.888		179.786		128.251
		151.955		145.088		306.324
		167.854		286.339		127.3
		156.457		101.435		184.711
		257.496		270.097		303.119
		60.9307		1442.61		146.46
		179.626		137.856		160.904
		192.803		160.817		188.597
		161.806		107.763		117.109
		175.263		96.8993		100.844
		176.795		445.329		157.708
		151.693		318.263		91.3231
		274.348		505.727		184.201
		224.225		125.832		292.38
		350.371		171.711		182.64
		135.372		219.896		55.8821
		246.567		381.093		311.012
		88.0158		230.596		263.812
		167.212		118.721		318.613
		58.7229		151.969		175.321
		209.792		839.452		141.81
		189.794		148.893		184.862
		236.616		80.3327		599.401
		163.503		320.651		314.803
		179.598		231.724		75.3329
		163.614		205.004		151.876
		202.695		79.5205		306.246
		72.2488		75.9205		307.238
		239.634		176.554		336.871
		165.483		63.6636		197.16
		154.318		202.23		153.221
		158.895		158.383		668.828
		74.433		178.161		293.995
		149.789		175.945		166.872
		159.871		291.95		283.218
		242.934		61.0157		172.703
		187.897		110.475		376.929
		162.275		198.673		183.767
		159.319		195.858		69.6049
		408.657		194.578		172.846
		169.759		117.534		252.319
		1546.51		199.301		284.433
		218.64		198.469		95.3283
		149.65		112.755		81.7045
		143.387		193.751		184.227
		173.589		186.113		1047.46
		160.668		514.708		383.218
		180.327		184.217		300.595
		1446.19		171.672		319.297
		182.305		178.972		324.246
		175.874		137.215		188.643
		539.665		184.39		172.661
		82.1775		185.508		283.421
		166.75		120.054		204.856
		90.4828		187.154		166.372
		176.718		190.411		176.435
		197.098		131.151		192.828
		172.711		483.982		185.446
		296.422		68.5513		137.395
		64.882		70.813		108.396
		246.428		60.1997		173.254
		256.643		174.551		64.0438
		229.83		154.408		66.7038
		257.524		72.7685		178.935
		525.362		177.489		116.89
		360.227		524.197		187.237
		159.72		183.089		160.248
		77.5404		241.669		186.437
		170.505		84.1376		70.8519
		169.804		121.764		167.402
		183.894		129.952		234.713
		184.074		184.485		172.663
		200.656		97.2702		270.189
		310.61		183.676		71.8623
		155.798		167.349		68.952
		148.939		115.539		2278.68
		167.213		145.198		366.192
		161.441		181.154		129.58
		176.263		63.4413		138.122
		267.182		116.807		179.669
		626.821		483.476		173.148
		108.533		109.782		194.581
		162.107		174.322		250.479
		177.552		101.106		545.865
		166.561		128.944		273.237
		179.548		242.171		168.504
		490.412		307.952		228.476
		86.6475		154.158		90.9504
		171.984		65.3238		256.992
		143.388		67.0815		1442.18
		176.156		67.4556		930.729
		143.843		189.449		294.712
		166.397		76.6258		48.7295
		168.035		100.441		72.9133
		157.811		180.501		419.292
		158.09		61.2794		184.293
		175.937		185.651		365.149
		166.78		151.713		122.914
		171.601		154.131		309.754
		179.177		119.555		198.026
		161.609		87.5304		292.264
		149.651		106.368		205.771
		750.031		120.154		174.919
		107.67		189.489		399.608
		168.108		119.58		276.262
		177.269		279.862		171.972
		79.5666		178.32		144.58
		153.462		222.078		116.666
		189.021		103.373		184.231
		240.388		170.04		168.738
		62.0745		229.508		268.869
		1779.44		209.811		283.638
		177.287		159.738		270.605
		274.987		188.095		165.919
		172.11		186.387		172.244
		246.183		103.471		155.715
		143.06		75.1735		170.093
		156.668		61.1137		202.83
		169.224		178.944		190.19
		75.2705		111.405		190.687
		176.626		103.272		65.7903
		185.179		97.5465		130.637
		171.095		60.1595		225.214
		235.477		112.417		180.537
		165.363		65.5282		327.019
		454.009		184.317		247.169
		147.017		115.663		290.567
		158.727		251.598		85.6531
		180.966		80.4451		263.513
		171.583		173.787		59.4237
		154.675		145.869		282.385
		117.062		111.537		163.276
		177.341		165.381		275.874
		238.638		187.886		180.922
		160.825		231.809		111.911
		242.287		336.89		142.282
		175.531		124.904		297.055
		165.71		52.729		313.24
		139.338		115.195		181.254
		178.354		803.178		124.959
		501.215		122.778		148.347
		159.54		169.651		300.544
		152.004		80.8261		76.8317
		180.016		88.1989		333.512
		182.358		126.631		192.276
		211.772		116.297		153.528
		236.303		79.1495		118.928
		174.804		1119.73		138.182
		134.034		192.121		185.468
		141.399		870.392		91.9035
		193.141		145.543		90.8369
		173.103		62.8825		137.044
		178.183		168.961		182.102
		219.786		83.8232		43.4098
		66.2716		69.2298		170.705
		176.891		707.017		200.251
		705.981		867.455		220.663
		526.168		194.21		105.076
		440.736		673.824		83.3245
		166.733		82.1989		189.33
		178.714		185.149		115.129
		237.176		75.33		116.302
		181.436		182.692		294.186
		177.766		144.726		61.2482
		174.894		243.342		125.658
		248.523		797.14		120.78
		139.957		415.921		147.37
		173.542		87.9647		176.679
		69.3297		119.113		182.278
		60.0005		170.135		192.475
		74.5498		233.665		284.867
		176.07		192.228		172.669
		84.8781		308.603		488.24
		169.441		148.043		68.8432
		172.422		106.95		60.7676
		621		131.724		263.01
		71.0505		167.267		91.2393
		478.917		181.741		299.22
		181.719		171.594		85.0042
		79.6732		71.1963		135.822
		268.826		198.132		57.5073
		208.318		1459.31		90.7736
		158.932		196.348		167.291
		174.783		153.802		297.751
		743.45		185.308		64.7357
		168.394		176.778		65.0649
		181.028		92.0281		168.676
		5767.86		189.864		227.738
		195.034		85.3637		169
		375.736		85.9858		345.168
		327.008		122.48		168.297
		168.044		81.8201		151.201
		175.49		2332.79		191.257
		57.5137		783.484		68.7702
		63.7107		124.616		164.866
		172.733		423.412		56.9591
		176.328		380.836		322.414
		267.455		160.152		164.92
		153.401		188.699		110.215
		172.276		335.554		143.034
		153.343		495.896		170.767
		153.779		125.533		355.81
		66.5741		216.427		48.5345
		210.406		444.444		186.666
		163.516		106.346		75.8806
		171.341		180.296		366.054
		295.674		167.72		291.536
		165.79		192.557		186.408
		96.6043		106.39		298.499
		88.5237		368.608		167.078
		183.187		183.796		291.121
		188.465		220.203		167.569
		172.794		186.663		288.077
		159.547		165.378		179.191
		178.282		148.664		89.174
		133.008		109.941		314.514
		779.114		70.8744		345.717
		178.318		97.7928		280.505
		170.175		194.04		249.899
		228.671		179.744		290.672
		173.715		67.5582		332.707
		178.414		63.4434		308.353
		213.686		184.2		136.605
		243.88		197.007		265.587
		182.052		161.157		186.728
		612.79		175.024		117.422
		1165.2		122.227		89.3003
		168.411		120.476		82.1164
		172.561		140.527		266.809
		169.73		241.88		322.669
		100.804		171.063		122.516
		166.217		80.1175		100.951
		163.025		110.67		50.9303
		170.15		293.063		203.485
		182.275		104.712		1038
		494.49		216.874		219.141
		167.002		198.613		75.7667
		184.33		190.555		315.949
		175.039		126.833		1508.95
		151.372		196.611		390.984
		137.998		66.978		142.059
		214.464		254.355		267.56
		176.628		143.948		164.203
		1539.06		175.913		197.054
		237.076		201.824		69.1315
		163.656		84.1703		67.581
		181.29		94.3063		948.257
		167.34		155.044		228.649
		188.099		151.77		176.426
		226.804		1546.48		290.759
		79.622		136.591		187.002
		180.546		441.032		285.898
		265.266		123.445		67.7216
		422.258		187.773		130.266
		246.031		122.378		311.009
		254.009		198.013		159.199
		158.167		66.2488		119.514
		288.359		239.646		329.923
		165.853		177.714		322.175
		169.817		368.15		139.767
		239.284		393.779		157.972
		152.568		387.102		185.826
		50.1831		66.9182		134.039
		166.112		64.3191		161.49
		167.069		271.353		175.732
		230.955		179.73		76.2785
		242.597		174.98		164.817
		171.92		88.7129		266.128
		229.527		154.418		102.203
		123.881		129.952		148.806
		237.046		96.7021		189.335
		256.987		65.3632		181.613
		169.381		179.514		86.9307
		172.772		181.158		170.843
		190.297		182.967		257.689
		189.574		41.9103		66.2676
		155.943		297.129		286.918
		175.277		107.747		601.009
		126.856		89.9399		83.3089
		140.084		160.96		92.631
		157.03		751.207		73.1284
		179.71		147.71		62.0482
		145.472		205.887		343.1
		1361.72		981.251		306.731
		261.452		91.7362		185.045
		183.436		204.256		119.337
		154.632		211.146		59.2511
		156.699		172.153		184.039
		152.128		189.117		294.504
		182.574		97.9111		266.241
		244.692		160.513		142.61
		310.925		74.743		246.338
		173.963		197.509		293.345
		384.119		111.347		320.258
		251.668		137.556		191.177
		219.497		104.696		231.186
		576.961		346.196		145.239
		167.049		179.973		77.3365
		183.2		75.0459		170.912
		227.452		172.206		196.585
		71.2143		73.3694		71.8418
		149.474		171.795		52.4844
		299.778		129.504		150.429
		172.463		129.172		51.0221
		162.896		163.138		146.192
		92.463		69.8201		172.798
		181.048		107.155		58.8594
		172.124		189.961		436.45
		154.967		177.892		160.419
		161.134		299.217		177.311
		168.63		89.2584		199.922
		186.964		311.577		138.675
		154.453		224.749		90.4225
		308.117		120.429		67.6268
		280.842		122.7		76.8627
		186.961		104.113		267.601
		196.711		106.072		83.0465
		173.005		446.43		73.4894
		168.124		1547.29		92.8154
		140.259		70.1279		164.224
		219.87		180.35		360.657
		1308.75		120.633		265.194
		151.897		114.664		310.648
		163.255		154.492		150.31
		161.701		183.689		4163.96
		215.678		83.3227		83.4478
		173.254		100.032		107.666
		186.864		170.396		145.076
		170.092		795.662		180.233
		179.254		304.4		145.618
		182.513		99.9121		111.896
		241.059		137.346		63.6818
		233.901		185.661		286.557
		159.472		4775.46		148.606
		153.532		152.881		116.962
		176.918		208.192		272.629
		200.114		228.163		96.3143
		215.425		292.019		183.568
		168.631		105.54		172.337
		162.116		65.0143		212.717
		160.472		136.001		146.067
		61.5368		150.931		309.701
		156.421		180.589		295.903
		155.987		614.191		172.027
		150.209		144.931		90.471
		154.396		205.681		267.376
		159.209		188.796		185.799
		177.647		79.2195		171.015
		176.837		123.698		96.3724
		211.964		186.35		174.576
		177.757		159.669		212.583
		169.766		411.645		282.766
		173.244		241.304		184.488
		167.488		252.733		130.24
		158.333		214.503		165.436
		143.979		209.173		163.405
		189.33		70.9851		122.665
		172.171		567.817		71.4964
		218.634		182.273		142.25
		156.241		104.56		168.344
		161.371		78.6134		63.6751
		162.202		191.221		155.885
		170.073		133.029		333.83
		145.576		658.978		182.125
		175.756		133.154		162.263
		178.448		180.872		189.135
		240.074		181.9		320.876
		162.207		110.482		171.391
		67.0521		203.79		1432.88
		177.557		108.673		56.6477
		215.954		143.495		193.093
		154.968		172.98		187.948
		179.323		252.338		84.1753
		161.347		476.048		177.674
		612.179		162.836		66.6163
		250.392		318.392		61.3751
		87.8322		107.3		84.3205
		187.545		81.0237		313.241
		151.169		145.114		182.232
		156.378		73.4633		288.382
		156.772		438.21		331.604
		165.001		571.798		79.8727
		176.01		188.352		84.8394
		186.971		198.504		168.831
		165.577		175.068		280.355
		184.404		386.014		312.691
		176.527		298.892		73.4237
		180.069		417.433		266.14
		436.225		201.204		99.1041
		171.504		154.442		134.508
		233.892		78.358		172.542
		159.999		193.763		258.27
		164.335		226.528		327.416
		162.451		177.072		180.57
		154.189		511.682		287.015
		103.594		333.68		150.781
		234.621		113.593		149.3
		233.792		134.738		86.1133
		174.801		151.59		119.541
		45.6743		323.338		170.035
		171.361		140.072		181.8
		177.499		129.304		70.5572
		153.472		270.899		73.5267
		538.756		298.882		137.659
		164.697		64.8817		76.1746
		173.438		373.148		166.111
		83.9093		1276.76		180.498
		272.004		196.704		175.362
		69.5652		1094.5		173
		158.424		179.041		55.7729
		861.138		181.821		159.618
		176.71		185.004		130.714
		162.531		505.559		319.498
		194.659		67.3269		184.319
		179.925		187.313		67.8971
		181.437		69.757		50.9167
		164.098		70.1347		318.869
		158.301		170.856		322.653
		172.394		91.1145		164.547
		161.05		86.5441		135.672
		174.902		193.494		187.786
		157.179		144.401		186.302
		185.342		232.758		182.066
		179.048		626.426		314.639
		63.9379		432.973		67.1296
		182.565		172.801		93.0826
		161.794		202.353		165.587
		158.697		164.504		82.792
		185.875		224.507		107.011
		184.792		250.561		73.8068
		111.192		209.895		380.095
		185.28		106.842		173.255
		150.499		96.9793		304.025
		167.791		86.5841		123.108
		149.992		45.8195		185.232
		202.545		89.9594		179.324
		163.858		66.026		116.301
		177.691		118.629		138.37
		158.788		168.521		141.585
		159.424		123.783		86.3159
		157.904		223.915		188.796
		301.255		135.37		164.378
		135.59		202.597		133.35
		233.73		169.146		326.098
		150.351		239.946		333.316
		174.202		839.565		277.326
		160.933		77.0188		79.0854
		170.552		108.159		329.059
		164.693		183.183		189.549
		139.136		192.598		171.462
		53.9985		53.4774		139.784
		174.621		76.8238		318.417
		229.851		186.601		182.035
		184.476		204.927		75.0709
		159.713		123.749		148.843
		192.939		109.121		198.254
		177.026		115.175		326.586
		172.588		97.1793		154.217
		222.053		166.162		292.853
		152.741		324.586		64.9571
		165.44		181.673		454.55
		191.369		193.009		157.926
		157.083		169.348		306.515
		966.726		69.667		352.422
		168.678		64.3683		252.395
		157.543		554.321		175.114
		158.961		177.053		166.133
		162.208		150.059		314.397
		162.271		105.434		158.955
		96.1572		118.867		148.662
		333.076		66.9622		306.484
		222.375		180.185		249.056
		101.296		110.265		153.994
		6252.22		439.775		61.5875
		171.991		179.949		122.088
		239.202		68.9542		324.971
		75.5973		125.479		186.497
		167.197		420.352		181.593
		60.3367		156.97		112.77
		212.92		173.498		63.4205
		251.687		147.38		138.404
		141.875		412.33		315.581
		89.4247		183.401		159.857
		241.221		562.709		129.534
		188.628		166.912		184.421
		343.658		182.974		61.3458
		190.153		120.194		167.09
		169.723		190.117		166.006
		146.157		126.24		166.446
		150.385		279.276		72.1311
		145.764		189.299		273.747
		176.281		85.3852		301.383
		151.047		165.226		301.506
		165.78		79.1921		190.361
		149.196		178.326		68.8103
		183.281		168.582		161.004
		131.128		92.0863		257.18
		149.513		193.191		135.837
		208.24		199.534		431.247
		488.004		177.509		560.608
		100.775		157.274		109.444
		163.666		439.997		305.898
		254.379		116.757		166.728
		156.412		75.9853		160.219
		173.12		219.522		389.068
		551.735		800.296		193.554
		167.611		88.2479		150.572
		168.924		312.571		75.5505
		108.35		2623.64		878.66
		147.785		187.229		178.202
		155.973		159.543		330.763
		165.246		122.864		173.71
		234.789		987.149		39.5007
		169.989		117.129		363.115
		220.853		176.72		62.2543
		172.2		137.378		194.131
		163.358		1458.85		75.0429
		62.0154		114.394		174.17
		167.347		90.7093		224.393
		163.378		190.338		155.551
		69.1156		166.069		107.446
		186.925		97.2072		182.204
		144.175		319.482		109.904
		152.834		179.78		323.025
		162.23		174.289		168.237
		235.684		535.403		169.38
		2333.39		179.495		74.5316
		359.07		85.6118		47.8633
		169.628		190.875		125.552
		152.576		115.569		177.152
		120.933		163.999		142.683
		152.507		182.817		97.2078
		1054.95		84.8801		281.271
		163.524		205.749		176.419
		277.478		84.9304		329.072
		61.0933		155.781		182.325
		155.883		83.3077		134.658
		94.8501		165.677		186.654
		152.189		40.4194		200.582
		83.8889		106.123		183.192
		159.372		519.025		114.002
		191.906		442.626		154.359
		160.241		96.8451		270.834
		181.419		184.031		169.364
		77.282		259.201		175.479
		143.366		173.721		45.108
		173.95		158.764		168.815
		142.644		267.744		304.577
		161.512		171.359		333.495
		149.389		68.6114		236.957
		175.768		181.51		128.378
		162.576		159.598		81.5435
		106.127		437.706		295.038
		158.175		167.076		84.5282
		176.924		268.666		303.537
		74.9194		229.257		329.951
		161.049		100.656		316.174
		158.144		145.226		699.514
		128.405		69.1392		299.37
		383.062		172.664		265.512
		323.634		97.0856		130.869
		116.276		236.97		149.976
		824.562		410.821		144.752
		89.049		254.803		58.0059
		177.416		178.705		108.773
		166.629		345.769		169.087
		158.469		336.558		113.509
		191.178		134.425		256.892
		179.617		112.42		329.913
		156.605		123.999		195.013
		171.513		341.176		174.549
		170.984		197.646		120.099
		65.5699		120.775		143.793
		224.116		119.009		123.264
		55.6565		179.957		325.504
		164.609		91.7821		117.016
		160.05		120.339		70.2747
		156.64		87.602		246.99
		168.128		186.011		55.2545
		69.0433		203.984		82.1044
		180.603		703.213		164.213
		67.4809		237.588		138.246
		180.715		84.0493		318.31
		222.836		194.458		307.516
		172.394		189.215		299.898
		158.355		153.392		168.418
		162.389		167.437		147.744
		220.502		263.733		286.095
		186.218		762.44		136.935
		165.615		450.908		137.165
		195.292		203.229		130.22
		205.663		171.474		340.557
		171.265		163.543		351.742
		154.355		539.821		63.0185
		489.488		183.894		233.779
		161.929		224.062		196.588
		175.084		134.681		147.263
		157.403		1971.08		172.825
		139.807		180.89		66.4971
		90.4522		1479.49		300.204
		70.7783		183.179		155.682
		169.887		186.846		189.233
		171.3		228.992		147.269
		73.3677		159.743		116.434
		243.374		240.294		118.18
		258.517		378.702		162.599
		176.818		122.254		330.62
		256.001		119.616		83.0338
		232.467		180.739		285.848
		750.476		128.357		230.954
		296.322		103.173		160.868
		173.099		156.557		150.478
		169.217		178.989		129.191
		858.339		102.748		185.414
		693.421		198.399		174.637
		166.489		154.612		167.812
		168.494		171.392		163.702
		475.113		426.213		67.4485
		162.065		75.253		192.66
		65.3346		179.277		49.0541
		1376.81		257.842		71.1536
		240.29		96.0685		160.62
		182.849		2271.28		69.8308
		71.7942		177.769		65.817
		162.704		110.935		162.199
		145.747		138.656		118.423
		170.75		72.287		74.7811
		162.26		189.784		142.998
		81.064		260.745		191.114
		158.181		185.915		113.953
		803.91		65.9238		164.032
		151.608		438.723		744.785
		155.793		368.918		108.445
		92.7939		124.499		276.627
		55.698		164.092		122.276
		244.603		178.66		57.7747
		193.786		181.682		68.469
		126.844		117.447		75.8159
		152.469		143.338		174.68
		238.173		124.491		51.876
		179.071		205.882		50.0354
		176.348		190.728		128.398
		71.5201		65.0131		333.021
		155.922		43.6601		235.505
		100.262		101.658		110.425
		158.017		704.432		143.994
		76.052		212.916		120.92
		156.912		118.307		152.436
		169.701		224.62		71.0596
		227.384		112.509		163.185
		164.17		137.332		168.277
		160.195		84.2221		182.736
		95.0291		160.158		175.959
		176.245		167.287		287.195
		146.689		140.143		357.695
		171.871		68.5869		327.892
		56.2577		236.875		114.974
		235.407		166.491		76.6226
		171.466		84.4929		174.188
		153.473		299.914		180.143
		153.618		275.832		189.844
		165.67		87.5854		67.9898
		181.26		446.464		151.578
		151.721		190.5		466.961
		150.165		178.005		44.3296
		156.488		484.784		310.358
		163.707		99.8134		59.0281
		172.263		91.5279		164.98
		193.278		119.886		219.639
		170.606		162.464		129.005
		139.41		294.946		282.296
		70.7331		313.913		229.364
		2471.72		164.899		319.906
		191.728		198.295		191.512
		179.986		206.228		212.389
		171.372		114.376		73.2085
		198.53		176.184		310.77
		119.833		806.861		295.521
		167.072		86.2189		246.899
		168.602		433.947		272.384
		2494.01		179.541		94.8961
		171.47		170.442		94.4554
		247.588		140.855		320.757
[truncated: 2,281 more rows]

## Sheet: SI Fig2 a
Mass List / kDa
RPA (20nM)+Dna2 (20nM)		Dna2 (20nM)+DNA (20nM)		RPA (20nM) +Dna2 (20nM) +DNA (20nM)
119.909		1258.62		171.092
104.49		287.474		707.392
261.442		646.962		66.8974
174.484		192.05		207.94
152.781		167.828		121.923
135.838		155.112		140.514
122.065		167.179		103.137
115.955		143.007		270.407
237.89		166.101		147.291
167.979		153.964		147.588
147.726		462.626		198.395
165.637		157.844		696.434
166.614		300.25		332.36
179.696		191.258		219.942
251.21		186.011		188.402
184.898		199.215		264.569
3960.86		184.145		82.4586
159.278		1282.14		154.441
172.43		149.523		227.624
161.894		168.187		160.826
204.376		172.528		308.072
216.201		288.76		472.697
180.393		143.449		196.988
271.962		265.955		174.853
122.308		147.297		693.872
145.546		208.491		223.267
148.148		134.987		228.383
126.067		187.88		272.325
132.193		163.16		288.09
190.276		138.203		302.941
319.316		170.487		206.91
160.894		211.979		150.736
191.91		151.221		192.853
183.082		183.151		328.074
128.95		155.606		179.664
230.553		173.228		133.972
597.243		182.537		139.437
96.4648		144.163		150.475
186.505		176.979		333.768
175.587		179.198		87.5445
105.977		198.715		143.247
207.052		134.68		155.719
167.893		204.694		169.389
170.415		159.974		162.649
329.749		169.086		222.313
115.632		168.724		138.795
176.106		154.215		164.975
149.208		169.27		77.302
438.475		219.233		253.933
240.954		106.058		195.948
179.445		164.764		291.813
178.203		154.839		161.988
201.68		158.69		176.867
140.344		138.996		228.121
257.755		199.09		153.881
145.592		239.59		263.016
194.98		227.749		1121.76
165.945		244.52		318.151
175.083		133.504		223.983
136.087		191.922		225.051
173.878		122.521		328.442
167.221		231.645		407.612
153.213		177.104		153.629
142.188		69.4264		331.65
1164.59		185.133		92.8429
845.755		73.5042		175.463
94.7863		421.065		396.58
173.273		256.062		181.477
178.036		189.016		278
166.307		149.797		186.617
124.057		161.162		82.7262
173.733		178.674		172.772
174.943		165.711		177.819
168.437		202.418		164.258
156.212		198.791		110.212
145.228		178.212		186.219
146.408		174.619		160.487
184.215		185.634		191.29
341.913		355.12		297.275
151.515		223.257		600.568
259.273		168.002		134.053
194.651		192.27		113.759
2366.09		181.44		76.2076
487.33		162.967		191.617
182.035		169.957		177.86
130.578		744.959		166.519
105.229		212.401		137.79
78.9407		1492.15		69.0164
198.917		170.749		86.5392
127.369		164.872		153.332
2859.12		203.983		172.616
260.767		239.171		76.9706
185.99		165.164		104.787
234.542		1489.67		246.049
123.197		173.732		191.976
188.518		1238.46		140.83
166.984		717.614		164.039
994.122		430.532		116.858
122.845		266.13		162.661
157.186		196.747		193.572
141.214		170.994		179.911
164.619		144.488		219.235
178.804		252.538		180.276
190.317		207.384		118.123
179.433		265.241		162.861
177.055		141.682		157.96
105.046		174.367		175.018
188.293		174.926		125.906
81.6887		217.345		308.305
170.571		553.241		202.254
307.804		185.769		187.039
197.674		177.976		66.2928
154.132		171.674		191.376
199.343		184.593		350.28
114.46		183.431		149.294
190.897		164.935		154.406
176.274		167.64		97.4448
121.758		150.176		65.3414
176.835		141.327		183.773
196.96		140.777		195.378
177.151		74.2056		2949.78
325.166		166.435		139.262
173.42		165.125		90.8481
1070.42		1080.69		128.183
248.913		249.724		208.263
130.317		224.446		186.851
306.134		161.408		121.995
203.824		133.784		176.029
174.93		176.332		183.046
328.074		171.804		159.77
234.75		147.191		196.731
74.2667		168.112		429.973
164.32		223.249		207.392
223.118		181.881		393.894
218.858		154.238		87.4105
194.051		326.919		178.366
107.133		203.804		180.03
340.305		178.568		128.085
5653.36		142.863		199.87
289.232		203.825		288.145
255.189		243.553		522.326
189.555		286.833		134.513
168.01		187.463		194.825
238.578		220.48		175.019
175.486		147.413		216.296
178.392		179.311		93.6028
137.786		68.075		194.607
171.214		172.121		179.686
219.775		167.821		326.922
117.16		179.604		187.58
249.744		201.798		164.34
118.77		413.416		298.604
1952.33		102.946		155.848
112.799		301.073		76.1781
149.239		173.337		211.804
259.341		174.397		614.347
269.314		248.934		325.928
111.463		171.362		140.148
154.911		176.359		305.543
82.7144		219.366		133.664
178.087		242.109		403.686
170.907		172.056		72.9529
181.715		180.562		175.932
216.492		158.491		348.274
177.407		366.09		170.983
264.789		147.285		61.1968
167.909		469.187		167.777
196.003		199.857		363.009
171.543		175.77		308.667
386.163		199.651		171.574
237.275		211.44		277.155
280.362		496.749		102.315
96.5709		228.082		196.551
266.781		233.014		141.58
159.732		220.656		234.849
159.55		184.154		90.2077
218.89		182.825		139.458
213.989		152.469		142.632
732.074		144.259		90.1673
191.437		142.532		158.466
192.287		193.749		163.11
253.344		136.669		492.067
175.898		266.916		200.364
110.573		174.692		175.425
157.377		277.91		179.604
174.291		163.803		311.698
182.929		181.948		173.255
72.4585		185.338		311.453
164.164		133.166		148.291
177.683		163.677		123.209
150.225		251.489		323.512
162.779		159.309		176.003
132.573		183.263		273.69
156.097		156.748		288.334
333.894		89.2326		183.919
172.344		159.191		130.909
168.444		149.048		113.347
249.549		164.836		181.403
77.2646		202.719		933.139
265.432		169.851		114.695
304.009		188.375		156.929
297.854		162.052		234.512
179.65		185.808		282.882
160.234		304.895		295.352
241.718		154.754		169.31
171.774		157.583		70.3208
195.961		161.806		113.007
180.767		279.187		315.275
230.721		196.353		412.24
164.596		158.634		149.069
219.179		183.363		177.975
172.806		192.788		154.811
163.36		154.993		204.442
324.174		181.97		166.401
197.869		179.794		160.814
113.98		102.92		135.74
134.576		223.144		2812.56
178.422		154.151		123.326
170.995		156.492		114.967
113.475		157.372		153.799
180.262		179.84		89.9748
179.658		437.071		305.187
1450.97		180.75		181.186
151.564		169.519		561.498
169.398		181.032		287.686
180.129		85.628		149.605
167.746		287.36		192.932
237.905		81.4583		150.339
159.427		181.442		79.4729
193.502		182.187		93.7876
164.832		182.835		175.216
105.492		164.122		104.059
191.756		154.301		136.316
198.873		166.212		165.585
95.9759		206.702		185.182
163.715		294.969		155.512
177.017		168.108		160.247
190.806		202.903		197.086
163.667		214.383		471.798
265.529		178.815		189.748
125.438		163.94		178.542
182.412		153.399		171.84
95.4371		226.286		313.732
171.871		190.099		99.4931
177.717		165.364		177.859
187.25		150.884		313.137
1588.63		357.825		133.402
177.8		157.008		339.265
121.244		232.18		136.558
216.125		202.783		191.195
187.596		183.264		165.23
167.392		277.461		155.166
191.977		156.992		193.789
179.28		161.042		291.141
95.5986		175.634		239.647
162.424		230.423		173.524
186.395		165.859		315.825
195.159		163.815		236.504
62.9099		263.434		188.963
130.16		149.45		421.846
190.931		173.634		158.141
168.52		209.344		339.662
143.451		146.26		158.654
164.281		163.582		197.291
639.724		155.626		517.771
64.7309		212.856		169.929
145.397		358.464		178.665
154.842		189.252		331.563
110.515		158.59		181.475
430.594		151.371		203.933
95.2301		165.08		278.477
197.088		141.058		270.632
151.227		190.05		305.535
152.245		1009		105.125
164.382		181.725		304.035
180.117		168.065		159.207
205.416		113.835		129.806
142.181		154.846		152.538
122.11		113.437		160.031
257.87		181.42		176.96
110.774		82.9573		135.232
106.577		111.304		165.627
130.619		281.082		193.159
128.297		129.463		154.261
146.192		147.496		173.273
209.832		171.882		196.197
164.471		184.791		303.187
164.398		164.669		212.233
293.091		155.663		195.279
160.574		166.145		52.2845
161.791		171.593		972.055
203.193		121.526		66.5661
132.916		99.8357		156.757
182.405		183.406		119.619
170.715		96.338		167.696
190.771		163.353		348.32
259.532		156.396		430.298
180.528		180.421		177.736
436.252		173.401		153.623
205.938		173.019		81.9324
136.498		160.953		140.57
250.704		167.986		199.429
155.774		198.213		58.9939
116.318		175.745		278.788
208.365		158.365		331.268
256.324		123.722		139.487
177.675		196.988		191.869
249.133		219.624		160.842
80.5608		186.009		72.0573
189.341		590.588		85.2754
266.72		254.508		74.5092
252.107		169.892		157.1
166.19		156.981		162.047
182.284		181.766		189.721
125.093		155.485		196.5
129.469		160.692		115.278
1085.62		92.5923		182.979
100.247		196.583		329.817
155.536		181.711		174.134
183.608		175.415		141.987
55.7473		71.5283		173.121
288.698		212.34		148.308
79.9822		65.4963		308.119
166.573		172.458		423.6
255.038		164.109		180.915
104.648		1003.67		87.4738
3922.8		344.014		191.924
1514.71		145.669		124.944
67.0857		186.785		157.578
204.264		162.018		189.367
177.454		184.395		302.39
101.19		167.276		132.929
93.7853		175.257		72.037
202.452		83.3479		165.186
111.801		403.78		47.0669
158.322		162.653		172.221
125.226		162.983		79.7122
184.751		110.481		257.487
93.0819		173.231		181.71
358.635		144.264		137.822
143.24		422.258		299.233
176.468		194.99		178.291
151.37		156.763		602.996
179.45		72.3203		202.489
124.358		194.854		61.8496
166.883		146.368		152.766
183.782		154.513		177.941
200.343		220.451		75.0019
105.764		204.038		405.618
709.808		161.538		80.6024
195.478		298.03		235.408
171.196		177.694		174.496
97.9205		139.216		747.737
182.104		105.687		206.421
166.714		190.331		196.428
163.686		211.637		108.782
187.664		166.799		180.956
173.737		277.356		95.8947
166.429		164.258		187.238
100.059		205.849		174.229
184.074		167.849		820.162
164.649		195.304		148.892
251.505		172.68		167.571
119.982		174.38		186.428
160.053		175.834		73.2876
161.259		228.758		169.599
377.784		514.651		186.637
203.074		193.527		191.631
285.456		207.777		102.098
103.089		797.448		924.304
148.254		165.879		83.3368
163.027		191.489		177.995
1006.45		78.3633		173.695
170.253		77.1194		156.254
172.628		63.804		80.1276
110.667		155.138		191.356
189.937		186.583		106.519
184.046		150.701		109.326
514.955		158.701		155.96
163.983		251.306		356.063
277.685		336.875		181.703
327.226		105.975		190.515
160.895		75.3885		184.287
218.078		71.7829		154.948
90.245		166.444		176.546
47.0517		251.212		198.58
141.248		1804.28		312.327
178.818		153.022		167.499
157.37		94.2194		265.988
195.034		607.252		172.296
70.6882		80.2984		328.104
157.538		257.598		53.0526
188.985		152.823		199.362
395.976		173.625		217.481
179.354		160.288		211.952
167.348		174.441		165.123
158.441		139.979		83.7419
184.548		95.7246		150.475
177.618		71.4412		168.79
134.964		1920.91		141.821
162.199		212.702		337.53
197.294		483.514		96.3574
149.129		182.08		250.064
81.8626		184.04		111.643
89.8282		262.079		167.897
139.233		506.747		106.951
125.488		183.829		177.783
172.333		157.886		205.885
334.906		140.301		133.063
278.962		151.395		181.186
173.77		180.386		94.6079
339.514		212.539		80.404
248.159		113.176		59.8824
94.3934		179.551		66.2428
259.28		166.084		176.53
94.1827		162.449		160.44
177.68		63.7445		170.009
202.184		200.416		187.778
172.939		143.914		621.632
146.59		221.113		181.616
92.5191		171.803		175.527
169.031		107.11		175.954
160.455		91.2098		161.864
168.993		429.753		165.795
171.24		166.067		176.597
108.792		152.174		193.114
178.828		171.965		59.5652
80.0348		182.681		374.064
110.826		139.128		97.1534
190.533		168.566		82.7173
191.732		168.908		68.9303
76.8311		163.828		137.833
170.998		172.298		178.255
161.821		143.535		233.931
354.213		170.445		142.352
237.725		177.387		585.157
197.168		74.1011		1241.76
500.224		171.559		173.832
93.6748		86.6773		210.557
124.271		152.085		85.3704
148.379		279.46		83.6425
130.562		246.836		144.771
442.308		166.807		191.32
106.947		173.255		191.595
219.598		171.823		183.218
169.846		97.665		281.393
112.066		159.521		73.5783
173.257		222.338		181.342
185.325		192.997		147.476
236.807		185.56		169.869
118.949		158.059		199.459
168.826		141.025		150.085
263.134		182.612		179.73
194.13		149.505		156.254
125.735		157.864		180.613
319.929		58.0124		168.96
336.834		79.4494		195.448
215.562		88.0061		70.2055
307.47		143.042		171.774
203.087		159.83		1116.45
174		72.6743		92.6908
263.659		89.6233		212.95
174.783		172.756		210.156
196.93		95.9469		139.797
107.646		171.361		60.8971
159.589		331.185		167.769
206.718		229.535		160.772
232.729		87.8166		132.31
186.903		170.89		216.263
188.15		72.829		147.321
116.914		458.652		152.877
185.702		173.873		71.9878
175.86		5404.32		153.259
242.214		74.6858		1128.68
159.585		164.993		179.427
388.638		407.005		268.647
116.77		155.004		174.851
226.499		170.623		151.748
157.954		158.318		184.516
389.411		155.826		157.034
156.292		128.495		203.62
172.618		144.513		289.81
181.395		182.839		315.05
165.508		207.696		77.1594
569.697		168.207		161.53
134.372		172.865		198.536
184.429		147.273		57.5838
154.802		68.1464		106.839
188.043		152.951		79.3321
155.999		149.343		81.1611
146.37		163.204		155.956
379.215		171.545		215.75
154.121		180.435		247.586
211.862		117.994		391.608
179.093		175.188		175.135
3467.89		180.451		140.113
199.414		69.6834		190.608
111.069		120.412		159.753
121.598		163.357		258.334
129.732		148.079		93.5016
267.227		449.258		163.483
157.736		98.8279		152.857
170.235		75.2443		332.431
225.255		46.6492		174.1
152.675		167.604		163.68
203.49		105.904		183.695
142.213		154.546		895.441
151.66		228.392		95.1619
334.536		94.7637		351.126
171.284		191.604		170.133
74.0912		157.511		210.567
105.764		210.575		172.275
248.179		173.467		181.298
146.972		433.991		340.501
77.1895		64.0544		121.485
190.914		213.415		277.892
287.159		61.9429		57.7078
110.546		180.893		123.417
161.66		83.4561		78.8139
139.044		185.655		312.891
65.0622		181.434		84.3142
731.486		269.511		173.076
91.5514		220.292		1038.4
177.949		189.753		146.657
186.187		219.586		280.282
176.276		280.499		141.252
117.914		171.537		76.7375
111.716		187.684		129.497
181.831		160.305		355.83
709.429		86.901		276.441
152.707		223.902		172.674
359.06		128.452		500.586
179.45		161.187		144.945
166.893		159.226		285.239
179.592		134.238		101.378
189.034		63.8334		293.98
88.3477		170.725		200.27
237.305		69.9659		72.491
170.634		156.025		122.94
331.012		182.001		165.046
186.172		787.252		142.811
479.297		59.9036		173.37
202.575		155.197		83.1733
170.382		172.795		185.78
254.733		110.107		84.3848
873.068		237.22		176.327
88.5098		100.218		193.907
279.898		195.193		266.644
232.425		167.258		84.9075
90.4676		232.402		296.409
161.341		159.059		378.169
134.186		240.875		176.913
200.109		156.677		71.3464
118.573		108.934		69.5884
183.214		172.548		173.564
667.248		158.746		347.134
1470.69		167.952		432.297
184.443		194.228		62.3342
463.084		161.979		73.4806
123.309		176.328		156.824
191.396		206.021		184.281
203.77		248.666		260.177
277.646		244.199		212.586
912.664		191.542		215.073
125.97		150.139		256.794
206.004		152.831		207.795
293.676		197.439		188.785
155.035		101.157		185.314
173.212		176.782		135.873
1037.33		246.202		89.4636
167.232		153.966		83.6987
133.55		172.601		178.588
128.186		235.445		184.615
179.892		151.126		450.324
162.433		99.5372		283.757
163.069		159.607		285.394
287.269		190.171		171.058
196.872		161.877		160.018
364.654		223.047		205.692
161.708		585.383		192.544
151.313		197.35		166.435
184.153		186.564		175.567
229.064		187.667		139.881
83.6996		51.3735		1100.99
130.256		251.9		165.962
227.673		235.042		105.053
64.0777		199.456		187.688
216.046		168.427		69.5924
226.18		155.19		322.847
77.6388		172.417		167.983
170.257		2149.24		464.848
206.121		548.866		319.227
85.2929		167.795		81.9478
152.38		184.68		69.9755
152.96		247.996		224.596
184.899		186.277		120.992
242.905		654.215		302.227
210.652		152.842		103.398
194.568		194.629		91.2126
176.247		91.5248		70.2013
168.761		161.581		1097.33
165.94		166.794		1178.47
84.9492		161.728		148.786
194.622		79.2312		214.852
189.62		309.132		152.549
284.718		173.385		305.609
919.491		435.671		952.008
186.878		236.792		157.469
178.461		136.297		76.0826
154.049		214.993		169.721
407.791		160.512		70.7326
389.712		187.02		184.915
218.195		172.559		201.866
107.111		74.178		137.197
179.276		162.605		175.816
115.347		158.57		232.222
202.464		182.496		340.284
189.973		178.83		153.269
124.541		168.484		161.077
222.926		167.639		292.012
568.558		229.089		66.6131
176.038		189.022		157.274
178.571		138.612		267.779
128.901		167.225		178.325
382.131		157.53		234.181
80.9616		180.74		76.4715
119.904		187.933		121.637
200.857		210.294		190.404
179.258		73.4925		336.87
190.796		453.248		179.617
278.383		1092.23		182.388
5281.07		130.844		206.198
431.218		162.425		168.225
180.47		166.217		140.705
237.625		189.075		150.209
133.861		159.885		104.636
77.8665		151.931		151.26
127.278		347.578		317.751
108.324		143.2		86.5566
65.7206		299.724		165.832
116.943		48.2116		430.901
272.2		176.534		160.974
159.117		86.6497		249.958
160.053		322.537		335.457
500.312		47.0574		128.762
231.38		182.388		59.6926
153.876		80.6069		153.803
184.304		84.3893		133.254
95.9783		189.07		323.364
185.738		255.964		185.108
187.543		135.89		169.708
185.237		138.009		73.0346
169.818		224.739		60.0566
538.692		161.553		118.937
286.578		128.697		81.065
71.176		133.465		85.9441
153.016		109.758		175.77
185.511		206.41		320.495
175.893		180.285		448.03
102.12		161.215		297.564
131.647		153.791		171.221
158.968		160.673		159.158
313.244		495.806		142.872
169.766		172.419		173.176
336.413		171.846		160.073
315.922		265.445		139.367
188.701		141.648		77.8921
98.6842		163.649		301.294
195.622		173.924		179.992
236.627		170.575		945.938
213.443		83.7306		179.488
62.2549		437.374		179.092
77.8691		181.381		361.597
319.004		195.976		82.8513
152.2		997.2		79.5012
468.259		169.114		71.5047
518.002		185.017		68.5111
508.012		79.9751		1452.55
177.783		202.693		89.9636
269.117		198.967		86.7036
155.058		174.841		284.239
186.496		68.7079		176.103
91.4104		174.426		299.542
125.746		131.199		188.737
175.278		240.102		398.024
440.829		155.747		138.749
139.001		225.12		56.186
155.866		170.627		69.271
239.857		68.1638		561.445
74.1466		171.408		153.103
364.667		60.995		119.354
110.794		208.052		78.5029
168.994		171.557		66.6242
122.054		194.514		124.657
183.628		462.903		135.697
125.825		187.457		239.631
195.066		265.966		164.895
195.619		171.357		296.422
178.26		182.646		96.3019
101.202		161.444		317.405
165.874		225.204		682.139
178.05		163.915		184.515
248.055		162.305		117.111
1231.18		193.589		332.421
215.145		161.172		169.848
190.017		160.297		195.462
184.808		176.842		309.235
198.284		167.088		175.313
191.889		189.306		163.668
235.792		938.142		152.379
202.264		172.288		156.704
230.926		429.349		144.73
163.941		99.1994		348.785
204.091		149.836		179.701
190.004		180.546		168.373
158.229		256.372		150.208
127.505		163.561		232.038
169.674		69.612		119.536
166.265		89.4916		63.5759
174.681		140.574		188.141
181.766		128.534		128.799
323.277		167.066		182.919
163.206		199.012		303.277
181.042		121.482		179.178
94.0712		176.383		269.955
176.762		95.6869		118.684
189.491		61.394		163.533
66.8379		169.799		199.897
107.156		263.21		326.932
255.405		220.277		371.061
161.467		129.955		328.58
732.851		183.341		182.291
172.987		182.767		91.811
182.741		2803.83		170.219
112.485		176.534		412.584
151.573		212.59		147.96
164.839		182.129		156.802
192.864		182.366		95.3216
167.594		334.176		310.283
166.522		56.594		151.078
358.32		165.869		328.396
197.579		168.863		188.966
165.322		178.105		50.0788
141.117		187.618		181.673
159.674		79.374		163.908
185.856		1315.04		174.809
184.538		95.2635		185.505
224.56		165.97		173.033
418.018		154.89		172.433
168.808		171.953		264.809
154.664		144.038		486.369
259.251		58.5858		177.487
432.166		80.1361		150.39
177.863		161.294		92.5054
195.151		184.679		149.811
177.821		148.954		156.462
132.031		141.365		200
190.314		233.174		96.9967
185.231		181.826		351.246
159.165		120.203		73.4299
139.038		168.842		170.054
149.6		162.089		308.717
159.136		173.685		171.835
132.838		199.386		833.598
160.483		163.58		291.502
170.055		144.658		2013.9
104.674		177.737		1029.63
166.448		95.6974		78.2582
206.301		237.843		92.5658
195.764		170.152		168.57
173.488		258.187		68.8721
269.156		174.319		93.5148
154.449		179.454		209.758
198.79		143.601		162.374
183.419		197.792		172.359
182.619		162.358		254.657
189.178		1268.77		164.476
176.571		154.43		57.7866
178.647		105.682		225.067
61.646		155.763		76.5747
195.063		7952.9		270.611
170.774		235.672		152.924
170.731		167.924		91.6814
126.963		168.109		148.12
183.16		71.3899		74.6845
184.247		227.373		168.634
86.6168		64.8949		84.2257
588.665		172.68		65.1214
207.404		118.205		138.558
185.932		190.648		146.918
249.583		162.328		184.053
106.706		168.86		302.01
156.375		147.292		118.801
170.208		88.6004		154.8
171.361		179.193		170.761
157.103		61.3049		71.1622
164.678		159.671		77.2186
169.996		323.221		166.975
53.8332		218.724		478.242
234.962		179.197		127.324
160.855		220.557		166.4
256.64		158.547		132.491
191.837		63.7083		107.979
181.884		87.2363		74.0854
177.542		304.732		188.02
155.055		178.793		82.0905
375.703		171.817		70.7177
375.372		487.302		125.979
991.769		201.725		82.4731
122.298		175.63		217.447
65.9297		187.592		301.08
234.999		154.028		159.945
160.904		81.575		161.63
126.295		161.273		164.548
243.292		1585.75		279.67
83.1038		147.009		182.779
199.852		265.75		2136.07
109.32		131.535		165.233
181.372		89.2107		175.338
171.13		113.03		94.6027
135.227		43.5832		261.029
199.936		138.657		196.783
77.6289		130.738		227.507
145.366		354.634		178.877
172.493		1356.1		181.344
159.4		75.4035		1246.46
186.569		360.452		78.7434
193.804		148.497		160.769
184.085		128.135		128.891
174.957		201.286		173.206
184.202		168.324		1324.99
78.1495		243.654		184.007
167.107		190.196		285.395
176.729		178.376		155.351
155.059		145.638		162.373
756.156		141.287		354.522
157.557		104.575		983.7
170.206		152.138		1037.66
174.886		183.648		1018.9
167.483		191.758		95.3196
123.438		276.596		152.203
114.415		162.252		82.4984
179.178		51.5477		76.6506
174.419		270.423		308.47
443.301		159.054		153.841
178.324		78.2439		152.521
302.534		64.5883		319.352
70.7622		66.9715		181.524
253.742		55.622		436.557
165.934		83.6027		113.681
67.4646		184.095		166.207
162.1		223.572		329.794
156.654		187.022		170.522
481.235		178.178		180.533
98.8308		179.724		128.69
151.543		198.099		94.7841
168.81		179.412		184.54
177.991		173.946		325.289
175.518		99.8283		144.288
57.3821		87.0478		354.63
145.181		193.852		77.5986
171.1		170.589		209.325
198.647		70.1971		242.482
108.708		179.439		308.59
105.86		197.89		257.526
208.304		169.837		387.172
180.908		205.824		180.287
177.666		176.641		174.751
987.952		153.569		175.177
199.443		182.345		174.261
1478.63		186.035		208.485
161.978		172.512		2524.55
202.765		71.8795		223.587
170.986		162.015		164.738
142.66		188.568		127.818
128.299		171.597		221.66
103.383		194.327		162.653
115.771		208.509		71.2901
212.111		54.9246		168.457
174.145		171.87		191.433
240.265		177.885		90.5403
5093.53		298.006		127.802
247.879		88.5513		157.117
417.847		182.874		68.5711
282.801		174.186		58.5472
378.954		169.702		67.7892
192.609		215.13		175.504
197.935		179.707		64.0168
232.4		163.142		173.35
107.377		353.134		145.079
161.66		163.636		115.36
104.861		173.242		167.104
193.323		120.009		131.748
188.495		112.842		70.6669
256.527		208.343		111.551
173.308		203.829		200.098
182.221		173.538		254.141
164.325		140.594		126.035
188.924		98.9123		159.739
92.536		208.533		69.9789
80.2964		220.18		178.149
143.421		66.8184		793.87
160.858		162.227		192.157
182.124		195.687		56.4124
132.435		175.115		75.0039
159.051		178.029		172.168
95.7948		114.647		384.297
172.139		166.379		171.877
306.162		174.085		165.989
337.651		253.051		84.6992
178.479		367.084		153.199
113.102		161.669		238.581
185.185		145.645		65.7722
211.146		176.606		191.562
191.212		170.539		359.927
191.209		199.707		145.63
233.961		86.7898		68.99
180.711		61.7162		198.22
181.561		170.745		191.448
207.7		203.173		291.877
191.662		167.591		165.925
146.106		161.017		312.174
167.712		165.709		170.817
162.412		183.281		77.1884
1840.03		76.4053		84.1325
187.007		180.147		274.154
113.595		61.1076		163.967
186.185		72.6303		200.336
150.176		160.04		157.803
212.017		183.451		290.56
205.322		174.219		157.721
187.558		190.763		68.3325
160.503		209.905		1711.45
118.357		52.818		634.203
205.208		174.685		164.822
969.587		171.952		167.234
314.816		146.553		174.503
170.493		56.1863		347.715
124.743		209.107		65.2892
342.26		301.167		623.656
1345.65		253.402		194.153
157.638		182.972		565.383
155.705		945.836		192.915
205.044		62.2665		52.0868
136.552		237.846		156.046
62.5664		131.463		78.2111
174.719		169.838		315.28
155.009		182.948		69.7062
136.877		77.5927		93.5582
210.881		189.528		128.605
170.01		197.887		168.934
65.6157		125.996		146.248
202.415		185.276		174.115
195.237		163.97		312.887
185.661		176.653		105.335
232.725		154.41		172.627
163.399		63.742		68.6373
261.474		177.088		74.9756
147.901		199.024		168.659
360.968		79.8277		83.9114
518.332		179.543		214.424
172.875		163.189		175.251
182.635		180.489		393.918
181.03		230.134		318.658
100.781		333.357		331.46
184.185		182.95		234.291
121.302		198.879		192.124
291.785		206.855		74.9602
230.207		94.6855		153.475
286.427		73.267		279.575
323.825		307.808		53.5246
241.632		157.008		163.954
597.626		288.206		162.897
205.749		184.311		277.94
293.906		455.882		130.008
202.153		177.511		60.2299
194.98		146.589		198.005
208.47		158.31		194.858
192.535		199.572		196.364
159.958		499.337		1526.34
125.996		160.054		170.297
197.766		160.444		292.584
196.097		134.776		288.328
174.552		144.741		306.624
193.475		206.743		177.682
169.573		63.223		173.596
179.08		195.104		155.425
91.9545		133.184		76.3304
520.319		231.517		80.1121
199.295		61.1241		406.586
206.504		168.652		1046.83
212.031		160.06		289.461
184.835		220.561		319.154
188.562		164.623		63.0422
130.06		218.351		189.058
172.262		368.133		314.743
206.037		74.4194		77.255
227.775		193.521		84.3417
137.872		235.289		149.512
375.322		185.648		70.5594
107.827		183.402		167.178
228.293		133.351		278.472
152.308		188.344		157.943
226.112		220.039		292.254
101.054		176.605		85.5005
191.353		178.126		168.24
167.373		272.583		711.639
186.188		155.866		212.366
106.522		229.173		71.6153
184.236		189.315		101.974
244.113		192.956		176.969
215.972		162.979		164.905
116.152		90.971		157.667
234.81		183.858		153.697
165.043		184.787		182.252
84.7191		196.003		161.808
163.968		188.255		72.8181
116.333		165.045		197.722
185.572		1046.08		96.4995
168.887		166.42		183.794
200.14		191.324		64.9865
215.832		462.854		194.41
172.149		292.319		291.857
182.549		130.665		4149.29
178.301		292.36		375.638
234.353		180.015		220.363
192.91		156.463		171.571
65.5639		89.0507		171.692
153.011		168.844		681.662
183.677		49.3048		213.256
187.875		156.144		190.407
123.858		197.795		118.994
186.355		180.504		80.8312
290.564		186.65		234.742
157.459		182.165		342.008
290.715		72.5921		71.7548
183.646		132.583		92.8516
202.226		93.5277		82.3299
240.901		136.614		96.1888
674.785		177.919		143.097
427.851		80.973		60.6482
169.158		201.47		108.513
80.9581		80.4767		106.33
313.225		182.276		566.218
161.312		183.817		186.683
73.5056		86.7971		189.745
54.7306		173.945		322.19
241.062		305.567		220.397
154.598		86.9579		186.163
186.45		494.629		107.709
171.981		79.2964		64.9425
116.619		77.6094		959.484
131.327		1856.67		184.419
217.811		171.286		176.281
115.297		457.298		143.115
168.641		187.029		327.142
117.337		196.262		163.612
146.122		139.407		177.442
121.147		166.492		184.042
189.08		127.115		194.928
218.963		159.968		64.2149
166.528		251.432		166.735
112.983		163.892		318.084
147.371		80.3932		141.899
170.971		176.16		817.808
204.096		131.386		342.821
129.468		149.914		71.2454
178.412		226.075		82.8152
124.903		166.255		68.2563
175.756		204.317		1578.14
180.081		185.745		88.16
211.07		284.168		57.2137
219.352		171.727		182.61
180.76		179.087		65.0323
168.074		169.825		64.638
185.389		180.414		79.178
194.172		171.618		97.0528
175.641		169.71		284.497
142.262		195.551		87.6614
4203.15		57.2803		77.14
171.012		67.9278		84.0323
126.242		199.667		90.3159
188.493		162.934		64.7091
62.8804		391.29		151.547
178.536		247.211		142.049
195.017		952.403		378.533
211.645		148.433		288.433
111.716		192.053		166.688
190.003		168.068		397.008
191.279		231.419		317.944
220.397		77.887		332.006
114.241		618.08		175.767
182.349		189.197		139.616
169.866		198.822		78.6785
151.712		174.421		96.4073
69.6216		175.276		190.513
154.077		184.092		141.893
151.719		79.0092		277.428
161.816		186.781		153.378
116.553		195.365		155.414
68.1187		167.839		188.602
169.448		166.099		93.02
143.062		149.965		189.72
864.964		171.187		54.2363
73.0246		156.763		215.388
108.386		197.529		383.408
92.7175		79.8157		181.659
112.177		194.139		194.078
246.19		85.3588		114.98
153.281		164.181		64.1896
162.657		186.594		162.273
160.848		170.95		158.823
177.879		175.924		178.324
119.952		163.904		135.401
351.752		153.309		465.145
315.591		164.97		99.2018
180.886		133.305		183.08
77.4991		853.913		108.289
171.007		239.852		109.422
174.978		189.36		306.46
223.118		263.638		80.6591
116.108		1338.2		65.7243
330.611		878.448		95.8684
175.95		77.9799		201.662
1034.67		640.206		520.368
168.847		188.421		149.497
248.006		43.0001		74.1899
177.829		146.975		156.554
140.368		349.711		88.6305
183.206		136.316		158.132
165.198		179.668		327.355
157.1		60.1316		160.042
188.496		181.156		466.487
181.354		40.9386		61.1908
389.639		101.019		337.823
484.147		124.094		260.116
228.21		166.632		715.511
400.108		175.233		80.967
258.981		142.001		83.0982
172.869		163.704		192.865
201.388		161.429		194.881
70.0894		137.276		84.4286
118.794		197.832		183.77
152.63		206.526		199.833
73.8932		158.288		70.1476
363.159		128.869		301.474
109.818		236.646		95.4398
160.775		1075.35		91.8293
1716.56		191.295		384.926
109.266		161.489		230.106
127.06		180.594		193.283
129.245		211.068		90.4352
80.9765		206.284		299.322
182.908		178.163		184.697
191.644		154.692		168.18
177.999		182.673		165.147
318.018		82.988		277.386
176.954		146.241		303.364
97.718		68.077		244.85
506.228		196		164.005
584.512		156.465		164.648
172.295		319.105		143.69
189.109		157.771		186.618
172.363		48.4064		156.265
155.807		196.048		194.648
174.964		164.671		74.4218
176.745		1134.65		187.305
660.219		258.367		120.357
145.802		79.7324		158.914
264.872		210.143		156.738
185.658		161.675		125.759
174.305		317.335		168.364
176.438		184.029		288.32
186.502		169.883		275.38
295.959		187.946		122.624
242.596		215.607		210.72
193.535		177.942		592.242
183.487		184.284		71.2322
173.138		74.9339		194.821
186.812		191.299		166.204
219.943		173.111		168.723
177.911		142.069		152.237
172.943		249.384		173.634
523.072		138.206		177.081
196.562		159.069		65.4655
211.018		868.497		83.1241
176.649		195.618		483.115
163.231		235.225		352.787
177.97		187.19		85.5237
189.78		167.945		282.535
91.2913		149.608		65.0024
182.472		91.1893		147.1
76.9035		102.753		476.302
223.416		188.861		172.349
107.955		60.402		99.9835
85.8145		76.6251		115.678
187.689		93.2362		175.571
156.442		201.151		141.08
148.978		237.138		192.37
198.687		258.27		75.9044
180.668		143.09		339.654
172.639		97.8108		240.641
303.422		196.514		364.392
69.7865		1361.88		190.753
177.257		187.126		172.526
79.222		183.295		174.329
271.275		119.124		194.703
388.778		179.153		77.249
169.405		165.752		195.892
172.571		175.451		140.968
157.785		184.157		161.14
107.178		173.899		96.3699
1012.15		613.983		315.847
191.027		172.84		177.948
74.5047		199.34		50.3296
190.66		531.451		188.818
194.807		112.761		219.959
138.235		180.764		173.956
156.624		198.458		559.987
162.736		256.037		179.818
164.058		160.767		79.2214
174.628		158.161		159.87
553.448		366.537		125.152
213.048		175.766		91.7182
83.9794		200.01		48.1155
145.334		195.775		187.354
123.064		161.255		61.5429
244.75		170.769		62.3855
273.032		65.5254		130.132
131.507		177.471		177.091
124.407		78.8302		122.922
103.889		297.052		64.6132
63.3663		172.507		161.001
121.642		199		178.032
85.1163		479.302		289.749
182.488		175.559		162.814
171.194		170.457		63.5499
198.085		505.222		89.578
282.378		185.561		302.515
140.38		67.6216		272.583
226.42		234.312		359.447
195.657		121.333		169.933
192.881		191.282		190.551
116.256		159.969		173.452
281.454		246.473		312.816
85.0901		188.943		266.175
75.3085		186.89		169.087
169.95		114.953		313.301
115.077		166.855		159.912
184.747		183.4		92.1057
99.6616		342.553		178.799
363.693		171.82		331.961
191.189		634.288		111.628
97.4777		79.9961		171.691
174.832		159.209		213.224
340.888		201.828		172.15
174.44		175.83		66.3692
194.746		181.573		159.227
69.4171		184.95		184.57
255.227		163.336		155.509
117.429		66.6983		184.111
210.923		63.4287		336.706
203.188		177.629		209.418
165.39		176.904		335.511
169.812		175.782		233.019
112.856		176.249		103.188
182.193		223.934		99.0398
341.033		163.504		171.433
175.53		183.289		184.075
250.295		209.634		192.86
82.1018		180.313		382.359
173.169		163.786		184.645
197.932		218.731		56.4026
112.003		233.819		152.414
207.931		146.745		70.636
193.581		52.255		166.167
434.789		164.945		140.271
172.357		52.0488		170.402
168.451		165.485		347.023
62.1621		143.338		73.6159
116.004		123.09		156.56
81.2325		203.318		82.3371
108.757		161.532		64.5037
195.995		168.303		318.153
193.931		193.928		184.675
137.31		97.2906		167.754
163.009		39.4243		171.559
61.6439		165.404		61.3079
179.757		198.275		298.496
165.024		85.3524		148.407
103.549		148.568		98.8492
109.717		183.366		176.313
283.031		177.427		125.758
90.0084		255.952		74.9661
183.463		267.2		75.4113
128.717		419.403		103.779
199.616		75.2539		89.8762
73.1927		139.26		152.245
58.4396		154.621		182.943
189.576		173.216		56.9899
406.045		138.997		149.943
5792.57		735.917		146.028
269.24		77.7873		164.184
202.508		196.674		149.86
63.7392		73.2906		1696.43
205.344		184.38		162.203
178.805		176.976		346.762
164.011		186.097		212.647
171.608		267.025		191.915
230.883		195.79		84.163
135.288		161.232		426.38
351.758		251.727		86.1217
110.17		384.124		164.368
116.963		53.5147		152.934
166.173		244.723		119.176
174.386		56.391		76.8039
186.661		175.231		170.002
212.531		145.117		166.322
184.194		138.951		123.865
232.713		496.108		59.2321
167.197		92.563		167.402
63.2892		130.281		122.323
66.378		179.852		63.551
75.2672		183.501		159.088
120.237		71.2769		179.633
249.065		226.071		304.546
176.409		57.6401		91.6241
203.748		192.964		162.793
193.929		223.697		149.59
195.501		223.922		168.826
137.871		85.9803		162.703
377.636		194.628		77.3849
190.164		193.509		173.297
167.82		155.081		115.746
241.269		178.298		151.454
158.777		228.614		127.547
178.869		163.88		177.656
124.11		152.714		170.94
129.086		209.736		148.62
137.483		194.37		73.3335
192.606		178.231		76.4324
161.805		195.634		268.761
191.069		180.182		54.19
163.583		294.734		71.5771
165.646		169.346		94.318
177.592		185.812		270.101
121.523		160.533		184.609
217.09		140.783		70.2961
274.121		160.682		156.412
109.316		171.346		125.184
63.2668		326.872		194.647
75.6669		156.42		177.426
189.195		194.204		169.591
125.728		102.261		197.316
118.465		176.825		60.622
107.065		190.615		77.208
58.3982		175.038		180.247
121.356		110.663		173.03
109.728		152.102		55.7516
185.587		173.231		512.102
119.502		176.866		75.4839
179.062		168.504		177.666
91.1911		156.378		105.466
132.61		177.643		58.2624
124.011		162.065		163.796
142.098		161.883		73.0848
141.13		140.167		409.144
191.108		119.666		52.533
573.411		267.923		54.7169
163.385		184.52		70.2169
1212.81		72.8436		90.049
123.805		176.199		74.2754
177.497		456.219		213.205
196.538		188.106		69.2889
169.209		202.923		154.277
178.726		171.415		79.8497
173.613		161.546		182.024
314.32		172.768		89.3161
994.095		926.237		128.134
195.713		225.189		62.7889
179.408		184.175		170.435
102.104		199.653		82.3061
173.294		201.492		49.8369
84.8618		1152.25		240.379
192.791		141.9		128.889
188.861		167.293		210.662
129.735		188.218		191.943
125.46		137.362		169.504
183.702		140.889		180.447
194.366		108.291		86.6973
198.191		204.788		76.3213
169.982		67.4141		55.882
182.689		387.24		100.352
152.664		185.517		1351.59
201.681		148.133		470.264
85.6138		71.3693		349.498
167.174		168.846		165.307
169.479		90.9364		174.172
113.718		171.606		58.5395
182.294		448.294		309.545
185.661		156.383		301.691
73.9763		72.1788		203.336
107.027		200.733		211.144
200.165		137.556		109.218
234.707		78.1313		162.894
211.676		169.101		178.828
177.123		89.9352		88.8136
76.7566		71.7997		72.8619
167.364		219.953		95.362
175.868		489.805		152.702
183.97		186.691		51.7925
176.436		161.58		86.0255
139.35		165.625		351.443
181.123		200.318		82.2753
183.447		50.5745		85.6967
171.441		136.143		148.176
177.603		178.366		55.9545
74.9867		297.553		173.963
79.0471		53.2889		189.595
160.805		160.951		596.987
108.943		171.897		285.089
131.357		196.857		148.42
110.455		160.957		66.5048
190.413		165.594		77.8352
183.88		150.349		334.685
180.483		730.059		303.395
99.6588		131.031		106.594
129.519		162.642		285.856
128.524		138.164		203.081
397.356		177.002		74.2058
174.498		173.455		193.35
487.797		187.81		314.38
214.368		793.259		84.0238
167.877		182.205		96.5145
64.5977		177.216		57.1658
239.716		180.853		94.7723
292.791		62.5801		226.062
256.886		80.9156		161.941
114.423		207.002		116.599
183.375		174.855		163.748
192.5		259.724		417.22
750.059		145.656		62.2939
113.156		168.502		185.557
188.639		179.093		63.8678
189.297		228.996		80.316
121.989		177.774		186.947
170.566		183.897		149.962
187.754		229.164		306.654
177.56		60.1686		154.016
100.637		92.7164		173.752
196.89		766.166		193.217
130.9		1687.48		53.1255
119.605		158.827		46.4607
67.521		835.056		68.6916
218.633		170.711		267.406
128.854		78.3655		74.6468
165.697		143.403		539.271
129.596		184.983		188.381
185.068		149.601		290.538
96.7128		148.4		293.383
104.555		176.277		87.1667
191.084		409.912		241.243
320.864		149.621		321.313
268.751		177.775		246.551
178.971		176.574		160.927
114.615		156.915		176.841
163.31		171.651		130.453
185.438		168.306		153.291
252.839		198.789		178.052
190.288		192.393		160.476
163.398		192.102		158.882
136.636		174.005		342.423
189.482		59.6662		180.104
259.053		258.283		198.85
321.083		165.102		180.798
114.221		195.143		77.4286
176.436		258.866		75.8504
166.228		175.672		168.189
113.198		164.925		123.826
192.073		325.748		166.803
153.499		40.5442		270.674
201.419		192.206		201.145
687.401		150.318		174.548
216.656		166.826		155.643
85.8263		170.614		166.745
185.038		131.125		69.187
181.658		157.275		70.4973
154.713		145.276		182.014
118.56		160.286		186.477
195.227		171.787		74.8766
112.352		182.601		187.003
197.739		172.286		174.636
177.962		172.475		58.0014
95.3558		169.592		180.697
122.619		182.5		109.136
175.222		229.185		73.6038
181.087		243.626		238.382
88.1925		6262.82		217.606
175.633		193.36		170.798
248.002		820.315		53.1664
2720.44		259.802		77.4291
67.2249		137.302		136.425
122.302		54.2087		190.619
170.904		182.885		59.4155
171.086		185.96		60.6423
205.877		250.602		190.965
90.36		149.248		55.0749
178.798		206.453		218.305
286.562		82.0498		232.413
187.644		199.36		204.19
147.748		169.113		290.198
133.547		200.305		268.048
177.621		72.7489		174.957
184.241		171.928		154.45
83.1668		154.909		183.814
209.168		170.787		171.982
172.099		77.8536		363.023
133.088		49.0891		157.85
76.0917		200.446		163.518
210.444		181.466		192.263
211.563		186.74		194.305
174.507		340.121		180.648
189.538		166.233		109.564
534.608		145.697		391.257
120.509		166.834		299.483
91.8839		194.324		349.511
275.6		202.22		92.6968
187.858		175.271		56.1398
127.432		82.8939		183.744
147.041		164.709		142.893
177.675		159.157		214.377
114.33		160.306		72.7967
92.0625		58.0551		94.0919
198.259		77.3359		130.725
179.768		60.6376		320.764
186.451		173.301		235.339
179.329		71.7935		169.707
112.2		180.957		81.3554
125.392		241.583		244.64
219.858		169.335		49.4622
173.224		161.044		65.6957
195.194		166.836		196.036
99.9902		146.058		194.786
164.245		176.199		181.256
48.997		160.477		77.1509
179.277		127.443		171.748
115.008		142.119		233.081
83.5826		232.865		290.418
84.2505		423.466		73.299
178.674		79.0282		179.368
268.181		168.765		56.4239
177.104		143.092		78.7441
69.3954		142.034		102.235
172.158		149.584		137.335
116.403		118.85		166.716
152.916		156.387		128.516
159.817		164.218		207.323
183.543		216.387		203.367
608.35		170.374		181.94
172.279		176.606		153.044
90.3427		199.304		816.549
154.227		73.5734		70.4017
189.805		172.085		377.88
175.107		176.5		159.986
190.424		280.149		162.575
160.955		80.5356		193.396
111.976		66.308		174.119
188.915		201.784		145.201
175.643		198.45		164.919
170.112		43.1523		212.751
72.5809		163.221		142.799
240.976		89.2733		164.174
93.4355		105.739		76.9522
187.839		213.976		134.151
69.1109		353.096		82.5935
119.29		192.197		64.0956
192.275		70.7769		62.6996
145.719		173.117		161.59
109.845		157.238		73.2282
73.5123		141.11		329.469
150.211		160.128		77.4011
310.499		81.7882		77.7302
282.372		64.0567		186.604
200.987		204.5		191.266
171.157		168.361		249.136
192.768		143.493		66.0204
178.999		81.4802		442.993
184.463		151.785		67.6893
185.102		183.398		178.987
76.0849		174.011		170.06
164.318		950.594		196.008
281.053		150.009		301.539
132.321		191.312		238.619
184.784		176.374		136.612
158.006		160.947		223.512
179.637		158.578		169.578
881.842		246.339		299.207
88.8761		192.147		178.613
173.415		181.165		66.8675
265.741		126.84		183.296
188.415		165.516		74.8785
537.1		61.386		80.3857
187.864		162.78		164.611
168.811		161.959		64.8628
214.957		173.277		87.2229
182.812		197.12		201.32
126.537		206.545		55.0579
369.647		194.886		414.106
77.4782		147.713		210.108
165.65		167.023		100.06
247.966		174.629		177.693
368.409		142.972		177.146
189.499		60.0026		145.081
133.876		181.466		184.778
206.438		181.643		79.463
171.856		181.088		69.5314
173.19		157.496		178.087
71.4424		496.308		175.565
167.023		72.9747		85.4886
191.391		185.779		87.2676
185.58		264.663		64.9696
143.395		59.9388		312.541
175.963		181.121		402.535
77.3151		207.625		54.6183
130.268		71.9739		342.01
76.3848		171.916		312.029
190.929		173.223		94.1446
179.274		177.16		423.526
221.569		215.475		63.5638
163.531		176.774		147.182
175.902		171.707		163.25
183.555		187.377		63.2735
106.866		147.518		134.298
177.302		69.0851		64.841
198.552		113.451		251.694
118.541		50.4804		173.501
287.981		174.947		179.157
180.944		138.902		83.9097
61.7375		87.9109		195.565
120.796		165.344		206.434
165.751		589.582		73.7659
184.319		147.231		192.777
173.362		58.186		85.9485
159.755		172.114		1722
189.052		184.901		70.2568
105.96		188.095		173.572
235.162		254.696		346.782
187.015		171.765		93.6231
121.897		180.449		52.6419
163.61		97.6762		169.64
265.96		149.044		170.551
184.81		203.545		291.78
171.106		144.251		729.046
168.405		189.147		72.3705
152.877		192.496		312.843
100.865		135.263		181.025
101.143		77.2798		268.141
188.191		63.3161		320.47
166.955		189.49		340.185
165.932		77.8738		294.525
112.242		210.726		199.218
180.499		206.61		257.978
112.383		191.361		164.662
182.618		161.838		191.156
131.492		50.2815		90.6789
139.966		258.458		104.379
92.1837		79.5109		272.701
194.267		143.437		164.67
115.382		178.834		206.655
136.033		151.708		83.9231
113.07		178.728		151.924
168.328		170.551		105.448
140.416		157.93		185.6
131.256		198.711		174.957
120.205		242.376		582.365
251.908		190.024		152.504
567.377		133.916		171.866
179.424		161.797		445.116
182.613		198.385		62.7533
152.139		422.464		319.273
162.654		146.291		489.76
159.049		158.532		222.354
170.187		78.9527		86.6464
240.735		341.27		343.958
174.599		84.8992		116.239
191.888		147.448		89.5411
5742.94		171.56		1645.64
216.525		135.955		75.6427
119.201		159.01		197.17
161.555		189.577		180.253
249.84		187.972		167.812
172.956		163.097		181.673
100.684		389.924		161.485
229.392		102.891		135.01
126.046		198.259		174.407
95.1073		180.676		189.682
169.462		183.616		174.618
212.023		184.574		169.892
174.363		177.38		176.322
180.196		63.1391		156.48
184.456		152.936		939.454
175.723		122.759		157.381
169.165		196.36		78.4363
180.482		237.47		201.272
123.382		118.231		90.3782
1895.31		202.354		170.798
346.562		144.471		297.076
97.9553		180.13		153.663
172.106		83.5179		190.65
123.062		204.205		164.505
204.805		223.9		319.144
425.413		144.468		231.453
77.5025		233.69		50.2786
182.133		93.9473		413.262
209.989		81.0929		182.584
71.872		661.569		76.7053
119.298		324.252		175.015
268.785		171.612		159.103
153.085		186.947		48.6816
143.547		92.752		124.907
175.527		139.35		67.5167
198.568		49.4476		111.195
96.4498		63.9167		293.143
112.347		197.343		84.0918
197.653		186.616		213.811
315.108		734.035		61.8913
558.556		591.47		398.832
190.109		166.946		163.901
6236.58		165.4		70.5565
265.201		173.207		302.744
149.71		185.534		92.2766
183.353		171.315		96.8223
192.889		1613.3		318.139
172.697		86.4696		56.278
748.979		106.935		235.087
202.036		168.618		254.351
99.9636		66.161		204.518
170.067		233.731		43.5304
185.733		146.482		93.1433
208.958		260.87		73.2212
112.278		160.036		176.369
66.3629		166.806		381.399
183.729		185.479		175.685
203.67		631.657		77.5814
192.803		188.294		86.9353
114.131		192.195		197.327
174.248		158.998		173.546
156.49		146.609		192.692
95.9281		86.2144		172.166
110.826		133.86		266.941
198.203		156.938		189.012
173.852		195.769		178.19
175.782		5810.18		96.3904
191.832		350.942		153.059
175.848		203.731		157.63
198.732		162.52		193.349
63.0418		181.662		165.018
128.318		137.944		133.949
84.6214		168.36		62.4831
111.919		205.284		56.675
129.451		66.9699		177.393
219.498		186.302		384.072
129.42		181.56		58.7433
189.762		143.994		152.667
148.397		167.082		64.9745
104.098		91.2938		73.4148
183.288		294.394		215.481
181.904		253.544		173.54
334.581		191.388		315.689
135.859		192.586		176.372
187.75		178.258		196.723
114.808		205.586		96.3223
174.743		146.961		169.597
513.185		390.297		70.2959
204.796		64.5002		187.178
160.933		170.618		174.286
206.086		175.938		71.898
88.9701		178.47		309.989
152.037		80.0942		226.217
180.587		168.511		151.824
176.446		179.452		69.297
172.342		151.738		189.289
1115.37		187.447		324.01
161.676		91.5865		71.8003
110.034		206.444		87.0639
164.419		191.616		229.683
389.293		190.787		191.141
180.75		187.055		94.7735
192.674		166.504		65.4229
132.487		70.8453		174.506
189.414		118.179		63.1282
185.171		166.954		142.947
161.345		203.29		180.273
202.272		184.905		49.5957
176.664		48.8841		141.244
89.5572		180.423		183.312
155.279		168.134		170.163
193.631		191.8		168.778
65.3818		196.506		333.18
183.686		193.26		90.3766
180.165		143.251		172.286
118.53		300.94		184.388
186.928		73.3168		231.481
98.4565		171.082		301.575
61.2967		50.777		51.2625
216.131		177.707		63.1727
165.441		167.534		51.4948
185.7		709.815		87.615
187.252		206.466		191.052
168.719		156.411		160.913
154.609		182.57		158.313
157.405		110.219		205.687
1490.28		157.178		161.545
181.398		168.098		85.8497
174.869		198.682		96.9842
101.341		159.106		174.63
121.231		172.782		159.913
185.627		158.838		335.401
119.887		146.285		167.01
167.28		219.038		151.031
237.02		321.101		75.5561
90.5909		907.746		104.656
67.1244		141.774		78.9825
154.782		151.503		154.928
108.746		280.71		166.425
110.268		94.8085		55.8148
209.463		174.037		187.449
201.207		179.415		80.7478
119.615		85.4577		77.2205
776.685		167.679		91.0412
147.51		120.678		66.9716
177.367		173.276		69.2635
105.574		157.89		158.125
115.471		198.653		134.272
171.753		159.605		304.029
186.034		87.5788		175.311
121.629		325.721		50.5031
75.1177		152.9		45.4545
129.576		153.402		162.774
202.426		272.919		84.3724
179.491		176.788		174.666
72.1784		168.54		152.55
75.7607		64.1252		167.75
63.9221		197.218		300.571
190.495		74.9322		180.363
109.736		168.197		315.506
169.917		171.409		51.842
73.8605		206.308		175.402
79.2513		71.3438		146.753
134.572		146.875		178.535
305.131		312.71		163.524
1190.04		164.945		173.645
165.233		271.874		221.286
96.5045		155.391		277.724
101.318		165.369		84.1529
1643.05		183.635		273.407
128.776		54.8859		157.106
180.624		89.9626		170.456
135.458		659.941		154.655
165.4		228.712		75.7317
181.573		79.7588		81.5575
125.153		164.44		137.073
191.257		176.556		104.351
91.1724		107.998		194.661
375.133		151.134		170.189
125.296		169.628		170.351
184.149		184.396		267.544
186.905		439.847		70.7467
113.681		141.15		337.381
175.972		75.3208		318.985
3925.11		173.143		156.662
203.929		2498.59		87.9925
158.771		205.184		189.809
103.789		134.248		189.373
147.11		98.6359		161.4
161.965		154.123		82.5936
204.593		151.886		162.599
171.592		236.33		63.6918
196.67		75.4004		256.55
176.592		176.856		203.939
198.61		199.957		164.176
325.736		174.044		167.289
120.353		167.865		49.6378
99.2826		185.915		158.769
83.3544		81.2018		371.973
887.401		210.634		306.863
276.15		148.534		141.695
122.444		164.74		179.086
262.355		58.1048		183.278
166.312		169.102		142.766
176.697		273.578		210.531
184.783		160.464		75.2672
115.531		328.88		253.862
175.897		40.5821		61.3847
106.296		69.307		155.026
242.177		103.968		143.48
72.6765		167.082		162.56
163.892		189.63		85.443
74.5832		156.865		162.149
167.106		237.863		162.046
220.02		221.827		190.889
175.462		173.905		57.5672
74.1206		174.49		121.091
1071.35		156.08		185.453
83.4214		149.709		241.031
107.187		81.9226		169.372
500.9		1466.72		69.8524
108.622		90.7131		175.6
182.087		200.247		298.847
209.495		164.313		321.213
211.234		54.2394		74.9278
170.918		1114.2		54.2407
160.738		138.736		163.002
134.751		194.209		91.4282
172.571		175.591		124.837
181.266		168.937		170.715
53.5926		211.227		146.479
101.795		130.15		215.254
208.581		42.0279		160.333
399.107		166.738		82.4195
178.169		222.539		254.265
173.099		141.222		197.606
121.561		148.031		192.206
68.5276		189.151		54.2173
235.768		176.609		531.533
177.17		165.983		163.264
183.232		58.3105		81.5251
113.301		180.586		51.3965
175.22		85.8702		250.129
127.277		177.197		200.005
50.681		85.5403		313.466
118.459		155.198		142.024
181.221		190.277		336.471
187.295		190.286		214.199
171.656		5525.37		151.366
110.017		2630.98		312.845
162.263		181.864		72.3914
183.497		188.216		179.525
616.946		89.2122		473.467
204.801		173.594		55.1228
140.511		166.574		169.361
185.138		68.8006		186.513
197.967		196.04		166.507
338.723		176.682		160.744
206.657		185.843		658.571
93.4834		157.208		332.939
185.368		130.472		189.002
166.69		63.4917		188.46
160.578		201.197		84.5614
246.735		976.258		210.457
195.942		164.193		194.541
79.9355		138.615		147.314
172.512		157.834		90.9192
214.336		157.507		68.7562
107.223		177.41		159.487
171.186		250.392		163.113
180.005		183.277		498.993
185.171		175.398		87.869
184.642		134.954		52.0628
71.5099		580.012		399.912
137.932		198.081		163.654
630.548		224.755		141.04
140.96		153.306		166.346
273.484		158.178		170.253
126.814		149.078		186.036
135.906		163.682		389.894
98.3704		269.856		117.648
182.849		211.652		251.355
193.447		161.768		128.757
187.259		208.918		165.556
58.212		74.002		223.414
135.184		97.0314		177.83
60.2713		173.697		115.389
218.698		209.318		136.756
177.571		183.438		183.959
144.67		65.6212		154.562
282.464		164.239		163.21
172.146		163.551		170.646
186.19		212.266		190.471
185.749		192.604		211.276
88.3826		162.391		141.629
345.691		194.243		673.483
385.034		120.797		179.259
191.381		210.419		190.131
100.828		64.4073		180.42
403.859		116.375		332.304
148.652		78.1305		302.58
186.222		98.4679		90.0771
175.073		157.337		276.392
101.064		232.644		192.795
106.189		430.418		173.599
123.38		181.053		178.342
103.307		187.707		176.189
167.499		72.1635		198.284
160.861		163.823		145.181
3408.92		58.5323		185.603
203.218		150.651		221.045
178.41		192.721		908.923
[truncated: 2,423 more rows]

## Sheet: Figure (main & supplementary) 3
		Main fig. 3b
		Conc.	RPA	RPA	RPA	RPA-I14S	RPA-I14S	RPA-I14S	RPA-K45E	RPA-K45E	RPA-K45E	RPA-K494E	RPA-K494E	RPA-K494E	RPA-C505508A	RPA-C505508A	RPA-C505508A
		0.5	29.5605	34.1268	20.981	33.5632	41.9012	32.9883	37.7841	29.8361	31.916	8.60043	10.0578	10.1577	7.31424	3.87421	10.7126
		2	88.256	93.9498	91.2013	87.6317	76.5082	85.8821	84.1776	81.715	91.4842	50.217	54.8766	62.0488	44.0443	58.5031	53.03
		Main fig. 3c
		Conc(nM)	RPA-K494E			RPA-C505508A			RPA-I14S			RPA-K45E			RPA
		0	20.9016	20.5332	22.742	20.9016	20.5332	22.742	25.5181	23.9728	21.3829	25.5181	23.9728	21.3829	24.2982	17.5829	14.2587
		0.75	41.354	45.1829	39.1601	38.9492	44.4919	41.0163	25.5405	31.0023	25.1682	32.1798	35.9657	37.8998	40.5115	34.8047	45.8817
		1.5	50.9502	51.343	54.3131	48.3174	48.0093	43.8316	26.0475	29.3799	28.9114	35.8709	37.7566	40.3536	55.3607	43.3876	52.124
		3	58.68	67.0664	63.4411	57.9808	56.7572	55.9337	35.5504	28.0036	30.0108	43.1588	43.8543	50.5957	66.8369	60.0515	62.9236
		6	65.4091	64.2863	62.7683	60.5324	63.5288	53.7684	48.3721	34.6437	41.9805	52.0545	47.0261	53.3012	69.9103	70.8142	74.0494
		Main fig. 3e
		Conc(nM)		Rfa1			Rfa1-F			Rfa1-ABC			Rfa1-AB		Rfa1-FAB			Rfa1-C			Rfa2			Rfa3
		0.5	9.79436	10.1788	21.013	0	0	0	3.00806	16.4517	11.211	15.3227	17.7623	4.221	7.4287	11.9744	6.20519	0.710066	1.30961	0	0	0	0	0	0
		2	53.9593	44.264	44.1388	0	0	0	52.2835	50.2362	63.1237	40.6153	37.9202	27.5634	25.3917	25.1172	19.8075	4.45336	12.7759	0	0	0	0	0	0
		Main fig. 3g
		Conc(nM)	Rfa1			Rfa2			Rfa3			RPA
		0	21.0693	22.2138	27.2463	21.0693	27.2463	19.2503	21.4919	19.524	19.2503	24.2982	17.5829	14.2587
		0.75	37.4607	37.9147	47.4841	19.7489	25.1228	25.9377	26.6297	29.1679	16.6732	40.5115	34.8047	45.8817
		1.5	40.3411	52.5702	59.6937	21.3706	23.8932	12.4071	31.352	25.4292	27.1357	55.3607	43.3876	52.124
		3	51.6733	56.2139	76.0936	12.6764	24.6541	23.7708	36.5931	17.9302	30.2817	66.8369	60.0515	62.9236
		6	71.1402	66.9938	81.1429	18.906	26.5886	13.3501	38.492	29.0209	27.8463	69.9103	70.8142	74.0494
		Main fig. 3j
		Conc(nM)		Rfa1			Rfa1-F			Rfa1-ABC			Rfa1-FAB			Rfa1-C
		0	21.0693	22.2138	27.2463	17.7272	15.8266	20.6671	17.7272	15.8266	20.6671	17.2353	21.8103	24.1442	17.2353	21.8103	24.1442
		0.75	37.4607	37.9147	47.4841	25.3312	22.0534	28.1606	27.5434	23.7128	36.2956	63.373	48.0983	36.9384	32.0377	38.7698	24.3844
		1.5	40.3411	52.5702	59.6937	24.6324	28.6135	32.5062	29.001	31.3294	28.2444	69.9443	77.658	49.6493	26.9473	34.4987	27.0147
		3	51.6733	56.2139	76.0936	21.3811	24.1858	32.7812	29.5963	32.699	39.1693	77.1891	82.6886	63.2115	30.1722	32.5632	31.0346
		6	71.1402	66.9938	81.1429	22.1192	35.8382	34.2323	30.5638	47.4545	53.5801	83.8908	82.299	75.3581	19.8812	31.0913	34.9555
		3k
		Conc(nM)		Rfa1-F titration			Rfa1-ABC titration
		0	27.8799	31.0777	30.7778	35.8397	24.1759	32.3295
		0.75	28.8907	36.8542	36.3951	23.5154	35.2333	31.8845
		1.5	27.2945	43.616	33.6271	25.2493	28.6478	30.3085
		3	23.9512	48.2302	31.2096	29.2131	20.3657	29.1642
		6	17.4751	44.7892	34.9308	25.3039	32.4887	40.1786
		Supplementary fig. 3d
		Conc(nM)	RPA (untagged)			His-RPA
		0.5	36.1065	21.864	27.6124	29.5605	34.1268	20.981
		2	85.0754	88.5308	91.6199	88.256	93.9498	91.2013
		Supplementary fig. 3e
		Conc(nM)	RPA (untagged)			His-RPA
		0	19.9307	20.6411	21.1445	24.2982	17.5829	14.2587
		0.75	47.3198	29.8052	49.0931	40.5115	34.8047	45.8817
		1.5	53.3876	45.5468	56.1017	55.3607	43.3876	52.124
		3	63.4158	56.9591	67.5622	66.8369	60.0515	62.9236
		6	70.188	57.483	72.8098	69.9103	70.8142	74.0494

## Sheet: Figure (main & supplementary) 4
Main fig. 4e
Conc. (nM)	RPA			RPA-SSL
0.5	29.5605	34.1268	20.981	21.1373	18.9864	24.6941
2	88.256	93.9498	91.2013	82.6965	78.5808	76.8737
Main fig. 4g
Conc. (nM)		RPA				RPA-I14S			RPA-SSL
0	1.99578	6.71928	1.3514	1.3514	1.99578	0.86421	0.786295	6.71928	1.18326	5.71688
0.75	33.3492	39.2892	28.0099	44.1651	18.2957	28.9504	30.2663	15.9134	3.22664	9.45417
1.5	56.6908	60.3903	48.2289	47.936	33.4864	38.6676	37.2594	19.6106	5.21599	6.43721
3	94.1759	92.7679	89.0131	90.4092	38.4847	57.7903	41.9601	20.0045	16.3813	19.5078
Main fig. 4h
Conc. (nM)	RPA EDTA		RPA-SSL EDTA
0	0	0	0	0
2.5	33.6374	35.7408	41.0716	41.8819
5	72.0319	52.614	66.7918	66.4627
10	93.3995	82.4462	81.5095	74.9037
20	100	100	95.8594	87.169
Main fig. 4i
Conc. (nM)		RPA Magnesium		RPA-I14S Magnesium
0	0	0	0	0	0
2.5	24.2086	38.3672	38.4725	48.7807	45.6515
5	69.6375	79.1674	87.1986	62.849	59.9845
10	100	100	100	100	100
20	100	100	100	100	100
Main fig. 4k	No RPA					RPA					RPA-SSL					RPA-K494E					RPA-CCAA
50	17.0683	27.974	43.9098	27.957	31.8789	42.6142	56.5332	57.0542	39.3458	41.0541	48.6935	55.5851	48.2222	39.2622	42.5038	26.8587	22.9928	28.3639	21.8469	29.8532	25.9986	32.9674	27.1959
100	7.8099	29.8015	31.7413	15.1616	15.6686	75.9882	46.3949	43.082	31.3048	32.1297	48.152	39.7614	48.1045	37.0383	40.6347	18.3072	14.3409	20.4571	17.8376	19.2559	15.5319	21.6473	20.7645
200	7.68802	26.6558	28.4795	11.6349	17.2378	38.3932	40.2987	36.3127	23.9232	26.173	44.9102	33.2493	25.6683	31.0299	30.9408	14.8056	10.0239	14.9703	14.5294	15.7482	7.79575	15.3196	16.536
Supplementary fig. 4e
Conc. (nM)	Rfa1			Rfa1-I14S			Rfa1(K494E)
2	53.9593	44.264	44.1388	46.5003	32.7979	38.185	10.6155	4.88934	0.62691
8	85.7773	71.8722	83.8654	77.1317	72.4719	80.4296	31.6958	23.0994	21.2456
Supplementary fig. 4f
Conc. (nM)	Rfa1			Rfa1-I14S			Rfa1-K494E
0	21.0693	22.2138	27.2463	31.1902	21.0503	26.3399	15.7161	21.0503	26.6543
0.75	37.4607	37.9147	47.4841	37.6304	27.6948	33.0168	37.3234	43.3371	29.3019
1.5	40.3411	52.5702	59.6937	36.3504	32.7852	38.1061	48.859	51.316	45.7823
3	51.6733	56.2139	76.0936	40.5184	35.9987	42.9499	54.7895	58.9456	54.5364
6	71.1402	66.9938	81.1429	38.7889	41.712	45.8672	67.6659	73.7726	58.2945

## Sheet: Figure (main) 5
	Main fig. 5b
	Conc. (nM)		RPA			RPA-I14S			RPA-K45E			RPA-K494E			RPA-CCAA			RPA-SSL
	4	30.28	39.1307	30.9529	26.0671	28.0585	24.7973	32.2846	22.6009	28.0882	19.7544	16.5146	11.1617	20.5731	16.8318	16.1523	20.7641	20.0188	21.4571
	12	42.0144	57.8683	46.8972	47.6241	54.761	53.8441	56.5054	40.5025	47.684	28.8623	33.4522	30.8967	20.9245	36.7741	37.0085	57.4222	54.561	51.4517
	24	66.3324	75.9004	64.205	58.4305	60.0108	66.9369	65.6746	66.4739	60.0413	43.8916	50.2414	44.7189	34.4747	48.8451	41.4641	65.1707	62.4016	75.0049
	48	72.6473	77.4971	72.1723	63.6532	69.8866	70.9593	74.0902	75.5971	67.2307	52.5175	55.3928	49.1662	51.193	57.4078	58.3862	72.1311	67.2141	81.7195
	Main fig. 5c
	Conc. (nM)		RPA			RPA-SSL			RPA-K494E			RPA-CCAA
	5.5	0.956976	1.4759	1.41965	1.11166	0.989275	1.38246	0	0	0	0	0	0
	16.5	5.7911	7.2775	15.6111	13.2121	11.422	23.6002	0	0	0	0	0	0
	22	16.6377	23.2735	18.1737	19.4613	18.7584	27.3206	0	0	0	0	0	0
	33	26.625	31.5657	23.5899	33.9532	29.6197	36.188	0	0	0	0	0	0
	Main fig. 5k
			RPA			Rfa1			Rfa2			Rfa3			Rfa1-F			Rfa1-ABC			Rfa1-FAB			Rfa1-AB			Rfa1-C
	DNA unwinding (%)	33.481	40.8965	29.8253	0	0	0	0	0	0	0	0	0	0	0	0	26.0165	26.1747	22.907	18.2944	22.181	15.5594	22.3563	27.7817	23.698	0	0	0
	Main fig. 5l
	Conc. (nM)		RPA			Rfa1			Rfa1-AB
	4	30.28	39.1307	30.9529	14.2041	15.8098	20.7523	12.0074	9.97264	6.24984
	12	42.0144	57.8683	46.8972	23.0054	30.5083		25.4413	21.5365	10.8229
	24	66.3324	75.9004	64.205	40.6019	40.1747	21.4474	30.8499	27.4625	16.6889
	48	72.6473	77.4971	72.1723	49.7133	49.5862	50.9491	51.872	57.0412	49.9368
	Fig. 5d: see Data repository file "RPA_Dna2-E675A_example.dat"
	Fig. 5e: see Data repository File "RPA_Dna2-E675A.dat"
	Fig. 5h: see Data repository file "RPA-I14S_Dna2-E675A.dat"
	Fig. 5f:	Fig. 5g		Fig. 5i		Fig. 5j				Fig. 5m							Fig. 5n
	Velocity List (bp/s)	Processivity List (kbp)		Velocity List (bp/s)		Processivity List (kbp)
										Summarized Data from Figure 5 g and SI Figure 5 b,f and i							Summarized Data from Figure 5 f and SI Figure 5 b,e and h
	RPA + Dna2 E675A	RPA + Dna2 E675A		RPA-I14S + Dna2 E675A		RPA-I14S + Dna2 E675A
	bp/s	kbp		bp/s		kbp
											Processivity	SEM						Velocity	SEM
	11.2701	5.4317		99.2556		5.9648					kbp							bp/s
	36.9832	5.2845		72.9881		5.8451
	41.6841	4.0148		31.7848		5.4424				Rfa1-ABC + Dna2 E675A	2.7	0.3					Rfa1-ABC + Dna2 E675A	47	3
	7.557	3.9359		25.1764		4.59588				Rfa1-FAB + Dna2 E675A	2.5	0.3					Rfa1-FAB + Dna2 E675A	78	3
	38.9332	3.7397		17.6779		4.1064				RPA-M1 + Dna2 E675A	2.4	0.3					RPA-M1 + Dna2 E675A	39	3
	69.1045	3.2696		12.1604		3.9343				RPA + Dna2 E675A	2.3	0.3					RPA + Dna2 E675A	44	3
	74.0894	3.1105		43.224		3.5834				Rfa1 + Dna2 E675A	0	0					Rfa1 + Dna2 E675A	0	0
	75.4627	2.8549		165.825		3.247
	12.9326	2.8226		63.5672		3.2019
	98.4038	2.5104		41.0165		3.0054
	95.4387	2.4644		21.5526		2.8925
	71.8949	2.4076		19.6605		2.6758
	9.8325	2.314		25.3071		2.4646
	143.818	2.1831		15.0382		2.3007
	54.4242	1.9397		126.402		2.1153
	50.923	1.3997		56.0169		1.7503
	27.2781	1.3585		30.1616		1.6033
	12.4057	1.2818		99.0454		1.601
	86.5642	0.95816		7.6561		1.4938
	11.1288	0.88995		26.6924		1.3779
	34.7499	0.8282		11.9228		1.2456
	68.4408	0.51794		46.9527		1.1669
	73.9347	0.45407		21.7845		1.1236
	56.8732	0.42488		78.2826		0.94622
	69.9652	0.35757		20.1772		0.81317
	10.5288			44.2981		0.73195
	45.1569			81.9662		0.61224
	92.7289			27.884		0.536
	56.6295			40.7474		0.31961
	5.764			38.1673
	34.0116			21.2811
	3.8703			42.772
	43.5371			54.4999
	47.1924			38.2199
	42.9642			40.3836
	33.8278			27.9441
	21.2359			77.0408
	33.351			20.9907
	139.493			35.1389
	71.2416			25.0366
	65.2642			31.9303
	31.6753			33.2856
	24.4856			38.8829
	39.9037			9.7208
	25.1026			33.228
	59.5315			78.4094
	71.2103			25.834
	66.9491			46.5935
	125.16			22.1529
	57.2288			51.8254
	12.852			46.8924
	36.0375			42.9077
	108.993			12.0638
	87.4627			39.8359
	72.1975			14.0015
	94.1436			35.8608
	35.573			20.7376
	23.3542			25.5735
	27.6481			66.8752
	20.2666			25.5251
	13.256			34.9856
	58.2364			34.604
	46.4714			27.8926
	93.2242			86.6503
	35.64			10.2879
	73.1487			15.0609
	82.3754			32.8468
	58.8757			26.5196
	78.7306			30.1508
	57.4411			9.5898
	115.815			19.4322
	55.0458			57.6195
	22.5958			72.444
	10.3174			45.6861
	25.0614			61.8262
	13.1623			34.0774
	36.1994			5.8965
	12.6968			21.9833
	15.683			21.2901
	27.634			12.774
	12.6906			12.5512
	21.3528			11.4219
	17.7897			21.8121
	17.4994			17.3599
	12.637			166.881
	16.9271			62.0063
	14.124			5.8557
	6.2771			15.031
	22.6969			12.4387
	22.7338			21.7647
	28.1676			22.9412
	36.5995			52.3529
	15.6671			10.5882
	54.5387
	25.2577
	29.6064
	66.0528
	33.0291
	46.2145
	35.178
	45.0933
	11.3374
	74.3202
	141.143
	102.006
	68.7624
	11.1313
	20.2201
	38.1113
	24.8432
	32.8909
	22.7904
	32.8926
	12.1097
	14.766
	54.7611
	42.2187
	37.11
	23.1221
	2.5698
	13.1693
	8.6349
	35.9095
	49.8959
	20.8651
	9.7064

## Sheet: Si Fig5 a
see Data repository figure "RPA_Dna2-E675A_wash.dat"

## Sheet: SI Fig5 b
see Data repository file "Rfa1_Dna2-E675A.dat"

## Sheet: SI Fig5 d
see Data repository file "Rfa1-FAB_Dna2-E675A.dat"

[truncated: 7 more sheets: SI Fig5 e, SI Fig5 f, SI Fig5 g, SI Fig5 h, SI Fig5 i, Figure (main) 6, Figure (main & supplementary) 7]
